# Supplementary material for: Integrative analysis of CRISPR screening data uncovers new opportunities for optimizing cancer immunotherapy
Source: Mol Cancer. 2022 Jan 2;21:2. doi: 10.1186/s12943-021-01462-z (PMC8722047; doi:10.1186/s12943-021-01462-z)
Supplement: Supplementary file 2 — Additional file 2: Table S1. Summary of included screens. Table S2. The occurrence frequency of sensitizer and resistor genes in different cancer types. Table S3. Summary of 65 sensitizer genes and 40 resistor genes. Table S4. GO functional annotation of sensitizer and resistor genes. Table S5. The list of immune-related features. Table S6. Summary of studies associated with ICB treatment. Table S7. Summary of Tumor immunity-related OGs/TSGs. Table S8. Summary of ICB enhancer genes and ICB suppressor genes. Table S9. Summary of positive regulators and negative regulators. Table S10. Prediction of potential immunomodulatory agents. [file 12943_2021_1462_MOESM2_ESM.xlsx]

## Sheet: Table S1
Table S1. Summary of included screens
Screens without ICB treatment
Study ID	Screen ID	Year	Cancer type	Model	Screen type	Library size	Algorithm	Organism	PMID
Study1	A1	2017	Skin cancer	Mel624	In vitro	genome-scale	RIGER	Homo sapiens	28783722
Study2	A2	2018	Skin cancer	B16F10 (Pmel-1 T cell)	In vitro	genome-scale	MaGeCK	Mus musculus	29301958
Study2	A3	2018	Skin cancer	B16F10 (OT-I T cells)	In vitro	genome-scale	MaGeCK	Mus musculus	29301958
Study3	A4	2020	Renal cancer	Renca	In vitro	genome-scale	drugZ	Mus musculus	32968282
Study3	A5	2020	Skin cancer	B16F10	In vitro	genome-scale	drugZ	Mus musculus	32968282
Study3	A6	2020	Breast cancer	4T1	In vitro	genome-scale	drugZ	Mus musculus	32968282
Study3	A7	2020	Breast cancer	EMT6	In vitro	genome-scale	drugZ	Mus musculus	32968282
Study3	A8	2020	Colon cancer	CT26	In vitro	genome-scale	drugZ	Mus musculus	32968282
Study3	A9	2020	Colon cancer	MC38	In vitro	genome-scale	drugZ	Mus musculus	32968282
Study3	A10	2020	Breast cancer	EMT6 (early)	In vivo	genome-scale	drugZ	Mus musculus	32968282
Study3	A11	2020	Breast cancer	EMT6 (late)	In vivo	genome-scale	drugZ	Mus musculus	32968282
Study4	A12	2017	Skin cancer	B16F10	In vivo	2368 genes	STARS	Mus musculus	28723893
Study5	A13	2020	Lung cancer	KP	In vivo	524 genes	MAGeCK	Mus musculus	31744829
Study6	A14	2018	Colon cancer	MC38	In vitro	genome-scale	MAGeCK	Mus musculus	29776993
Study6	A15	2018	Skin cancer	B16F10	In vitro	genome-scale	MAGeCK	Mus musculus	29776993
Study7	A16	2020	Colon cancer	MC38	In vitro	genome-scale	MAGeCK	Mus musculus	33443027
Study8	A17	2020	Skin cancer	B16F10	In vitro	genome-scale	others	Mus musculus	32001684
Screens with ICB treatment
Study ID	Screen ID	Year	Cancer type	Model	Screen type	Library type	Algorithm	Organism	PMID	ICB type
Study5	B1	2020	Lung cancer	KP	In vivo	524 genes	MAGeCK	Mus musculus	31744829	anti-PD1
Study9	B2	2020	Pancreatic cancer	6419c5	In vivo	850 genes	MAGeCK	Mus musculus	33158848	anti-CTLA4/anti-PD1
Study10	B3	2020	Liver cancer	Spontaneous model	In vivo	49 genes	others	Mus musculus	32887696	anti-CTLA4
Study10	B4	2020	Liver cancer	Spontaneous model	In vivo	49 genes	others	Mus musculus	32887696	anti-PD1
Study11	B5	2021	Renal cancer	Renca	In vivo	2368 genes	STARS	Mus musculus	33497609	anti-CTLA4/anti-PD1

## Sheet: Table S2
Table S2. The occurrence frequency of sensitizer and resistor genes in different cancer types
Sensitizer genes											Resistor genes
Skin cancer		Breast cancer		Colon cancer		Lung cancer		Renal cancer			Skin cancer		Breast cancer		Colon cancer		Lung cancer		Renal cancer
Gene	Frequency	Gene	Frequency	Gene	Frequency	Gene	Frequency	Gene	Frequency		Gene	Frequency	Gene	Frequency	Gene	Frequency	Gene	Frequency	Gene	Frequency
JAK1	7	BRPF1	3	B2M	4	JAK2	1	NDUFAF5	1		ATG5	4	ATG12	3	ADAR	3	ANGPT2	1	RBCK1	1
IFNGR2	6	KAT6A	3	IFNGR1	3	EIF3B	1	JAK2	1		BIRC2	4	DCP1A	3	ATG1	3	KDM4C	1	HIRA	1
STAT1	5	KMT2A	3	TAP2	3	PHF11	1	IFNGR2	1		OTULIN	4	SOCS1	3	MAP3K7	3	CHAF1B	1	HSPA13	1
B2M	4	SRSF7	3	ADO	2	NF2	1	PDSS1	1		PTPN2	4	TMEM127	3	PIK3C3	3	BRD9	1	N6AMT1	1
IFNGR1	4	TNFRSF1A	3	CASP8	2	NFS1	1	SLC25A51	1		RNF31	4	ADAR	2	PTPN2	3	PHF2	1	XPO4	1
JAK2	4	UBR5	3	DNTTIP1	2	CCR4	1	SLC25A52	1		ARF6	3	ATG11	2	RBCK1	3	ZMYND8	1	MPHOSPH8	1
CASP8	3	B2M	2	IFNGR2	2	SMYD4	1	KDELR2	1		ATF4	3	ATG3	2	ATG12	2	ELP3	1	DGCR8	1
FADD	3	CALR	2	INO8	2	TNRC18	1	GRPEL1	1		CCS	3	ATG7	2	ATG5	2	CREBBP	1	VPS16	1
IFNAR1	3	DENR	2	JAK1	2	HMG2B	1	NDUFV2	1		EPG5	3	B2M	2	CFLAR	2	GARS1	1	CD274	1
IFNAR2	3	DOT1L	2	JAK2	2	NF1	1	F1	1		ERI1	3	BCL2L1	2	COX1	2	EIF6	1	RBM26	1
NF1	3	DPH5	2	MLST8	2	NOS2	1	UBE2G2	1		GNE	3	CD274	2	COX18	2	ATAD2B	1	BRAT1	1
NF2	3	EIF4E	2	PI4KB	2	RERE	1	COX6B1	1		GPAA1	3	CFLAR	2	COX6B1	2	SATB1	1	RIC1	1
TAP1	3	ERAP1	2	PPP6C	2	CD276	1	FAS	1		GPX4	3	DNAJC13	2	COX6C	2	CHMP4B	1	PPM1F	1
TAP2	3	ERP44	2	SMG7	2	APC	1	SBF1	1		GSS	3	DOT1L	2	DDX59	2	ALKBH1	1	MED16	1
ADO	2	FAS	2	SPATA2	2	NFKB2	1	SPEN	1		IKBKG	3	EMC4	2	EMC8	2	KAT8	1	TRMT6	1
ATL2	2	IFNAR1	2	STAT1	2	SNAI1	1	EIF2S1	1		IRF1	3	EMC6	2	FITM2	2	RNF4	1	ZC3H13	1
ATP6VC	2	IFNAR2	2	TAP1	2	TSC1	1	TNFRSF1A	1		PIGU	3	EMC8	2	GFM1	2	DMTF1	1	EWSR1	1
B3GALT4	2	IFNGR1	2	TAPBP	2	PRPF19	1	ICAM1	1		PRL	3	FITM2	2	GSK3A	2	BRD4	1	HM13	1
CAB39	2	IFNGR2	2	TNFRSF1A	2	ARID4A	1	SYVN1	1		RBCK1	3	GALE	2	HSD17B1	2	TAF9	1	MED4	1
CALR	2	IRF1	2	TNFRSF1B	2	EHMT1	1	B2M	1		RELA	3	GPAA1	2	IKBKB	2	MECP2	1	STUB1	1
CDC73	2	IRF9	2	TRADD	2	HIF1A	1	BRD1	1		SOCS1	3	HDAC1	2	IKBKG	2	CHD1	1	SCAF4	1
CXCL1	2	JAK1	2	ABCC1	1	CLOCK	1	NDUFA13	1		STUB1	3	IKBKB	2	IRF1	2	MAP3K7	1	RIPK1	1
DECR2	2	JAK2	2	ABHD14A-ACY1	1	ASH2L	1	TAP1	1		TBK1	3	IKBKG	2	IST1	2	AURKB	1	SRRD	1
DXO	2	MEN1	2	ACAT2	1	PTEN	1	BOLA3	1		UBE2N	3	IPPK	2	MAPK1	2	TGFB3	1	SNRPB	1
EIF3L	2	MOGS	2	ACR	1	SMARCA4	1	KCMF1	1		USP18	3	IRF1	2	MAPKAPK2	2	HLA-DQB2	1	UFM1	1
FLCN	2	NXT1	2	ACTL6A	1	KDM2A	1	EIF4A1	1		USP41	3	IST1	2	MARS2	2	DPF2	1	PAK1IP1	1
IGF2R	2	PDIA3	2	ACY1	1	PDCD1	1	TAP2	1		VPS4B	3	JAK1	2	MFN1	2	CDC5L	1	RNF31	1
KCTD5	2	STAT1	2	ADAM11	1	CD74	1	NDUFS5	1		ACTR3	2	JAK2	2	MRPL2	2	EHMT1	1	ARHGEF7	1
KDM1A	2	STAT2	2	ADRA2A	1	MAEL	1	TRMU	1		ADAR	2	MAPK1	2	MRPL3	2	SUZ12	1	DSN1	1
KIRREL1	2	TAP1	2	AMER1	1	FBXW7	1	NDUFB8	1		ALYREF	2	MED16	2	NDUFA13	2	NCOA3	1	OTULIN	1
KREMEN2	2	TAP2	2	AMPD1	1	VEGFC	1	ERP44	1		ARID4A	2	MGAT1	2	NDUFA9	2	ALG13	1	JAGN1	1
LZTR1	2	TAPBP	2	ANO8	1	TERF2	1	TAPBP	1		ATG13	2	PCBP2	2	NDUFB8	2	MIER1	1	CHMP5	1
MEN1	2	ZCCHC14	2	AP1G1	1			KDM4A	1		ATG16L1	2	PDCD1	2	NDUFB9	2	PRMT1	1	ERI1	1
MSRB1	2	AASS	1	AP5Z1	1			NDUFA8	1		ATG3	2	PIGK	2	NEDD8	2	TERF2	1	BAG6	1
NAA3	2	ABHD16A	1	ARID3B	1			PRKCSH	1		BECN1	2	PIGS	2	RNF31	2	PRDM5	1	EHMT2	1
NELFE	2	ACAD9	1	ASB18	1			ERAP1	1		BRD7	2	PIGT	2	SOCS1	2	CBX5	1	VPS13A	1
NHLRC4	2	ACTR6	1	ASB6	1			YWHAG	1		CACHD1	2	PIGU	2	TAB1	2	HDAC3	1	SKP2	1
NLRC5	2	ADPGK	1	ASF1B	1			FOXO3B	1		CALR	2	PKN2	2	TNFAIP3	2	RPS17	1	FITM2	1
NME3	2	ALG5	1	ATP2C2	1			FOXO3	1		CCNC	2	PPP1R8	2	TRAF2	2	PTGER3	1	ADAM17	1
NUP93	2	ALG6	1	AXIN1	1			PDIA3	1		CD274	2	PPP2R2A	2	UBE2N	2	CSF3	1	RBM12	1
OTUD5	2	ALG8	1	BIN1	1			MRPS18A	1		CEBPG	2	PSMB8	2	VPS4B	2			VPS37A	1
PHF1	2	ARF6	1	BRD8	1			CDK7	1		CFLAR	2	RAF1	2	WIPI2	2			CDK13	1
PPP6R3	2	ARSK	1	C11orf1	1			MRPS35	1		CHIC2	2	RB1CC1	2	YTHDF2	2			USP9X	1
RRP1B	2	ATAD3A	1	C12orf71	1			ECHS1	1		CHMP5	2	SHOC2	2	AAGAB	1			TOMM7	1
RRP7A	2	ATP2C1	1	C1orf35	1			STAT1	1		CR1	2	SRRT	2	AARS2	1			GLYR1	1
SETD2	2	ATP5F1A	1	C6orf12	1			HCFC2	1		CREB1	2	SUSD6	2	ABCB9	1			PIGU	1
SMG7	2	ATP5ME	1	C8orf37	1			CHCHD5	1		DNAJA2	2	TAB2	2	ABT1	1			EMC3	1
SPATA2	2	ATPAF2	1	CAPN15	1			SLC3A7	1		EI24	2	TAP1	2	ACAD9	1			BOD1L1	1
SQSTM1	2	BCL1	1	CASP3	1			NDUFS1	1		ERAP1	2	TAP2	2	ACMSD	1			OLFM2	1
SRPK1	2	BTBD9	1	CBFB	1			TIMMDC1	1		FITM2	2	TNFAIP3	2	ACO2	1			TGFBR2	1
STAT2	2	C16orf86	1	CCDC12A	1			PIH1D1	1		GALE	2	TRAF2	2	ACTR2	1			PEX1	1
STK38	2	C1orf143	1	CCDC87	1			IK	1		GOSR1	2	UXS1	2	ACTRT3	1			SAMM5	1
SWI5	2	C4A	1	CCDC88B	1			EDEM3	1		HM13	2	VPS16	2	ADCK1	1			REEP4	1
SYVN1	2	C4B	1	CCDC88C	1			MRPS9	1		HNRNPF	2	VPS29	2	AGO2	1			KLF16	1
TAPBP	2	CBFB	1	CCNT1	1			AP2S1	1		HSPA13	2	VPS35	2	AHCY	1			ATG7	1
TMED5	2	CCNH	1	CD9	1			ZCCHC14	1		IKBKB	2	VPS4B	2	AHDC1	1			MED14	1
TNFRSF1A	2	CCT3	1	CD93	1			HNRNPAB	1		IRGM	2	WIPI2	2	AHNAK	1			E2F3	1
TNFSF9	2	CES1	1	CDX2	1			NDUFA3	1		ITGAV	2	ZC3H4	2	AHSA1	1			CAD	1
TRADD	2	CLASRP	1	CEBPB	1			CDC42EP4	1		JMJD6	2	ACSL4	1	ALOX5	1			RPA1	1
TRAF1	2	CLDN11	1	CENPP	1			IFNGR1	1		KRTAP1-4	2	ACTB	1	AP2A2	1			ZBTB7A	1
UBE2G2	2	CNOT8	1	CMIP	1			FOXRED1	1		LARP4	2	AGO2	1	ARAF	1			ITGB1BP1	1
UBR5	2	COCH	1	CNBP	1			JAK1	1		MAEA	2	AGPS	1	ARHGAP19	1			PTPN2	1
USP22	2	CRAMP1	1	CNTFR	1			PCF11	1		MAP2K3	2	ALAS1	1	ARHGAP19-SLIT1	1			TIMM22	1
USP24	2	CTCF	1	COA6	1						MAP3K7	2	ALG8	1	ARHGAP39	1			EIF4ENIF1	1
WDR24	2	CUL3	1	COL6A3	1						MCL1	2	ANAPC13	1	ARL16	1			MORC2	1
AATF	1	CXXC1	1	COMMD3	1						MED23	2	API5	1	ARPC4	1			PMM2	1
ABAT	1	DDX1	1	COPG1	1						MTCH1	2	ARF6	1	ARSG	1			SIRT6	1
ABCA8	1	DECR2	1	COPS7B	1						NADK	2	ARHGAP31	1	ASAP3	1			CUL2	1
ABCC9	1	DERL2	1	COX7A1	1						NAMPT	2	ARHGEF7	1	ASH1L	1			NRBF2	1
ABHD14A-ACY1	1	DET1	1	CSK	1						NCKAP1	2	ARID2	1	ATAD3A	1			KDM5C	1
ACAD9	1	DNAH7	1	CST6	1						NCSTN	2	ARIH1	1	ATG11	1			USP7	1
ACTB	1	DNAJC8	1	CST8	1						NPRL3	2	ARL14EP	1	ATG13	1			ATP6AP2	1
ACTG1	1	DNASE1L2	1	CTSO	1						NRBF2	2	ATAD1	1	ATG14	1			RGP1	1
ACY1	1	DNTTIP1	1	CYB5R4	1						PAK2	2	ATG1	1	ATG2A	1			BRD9	1
ADAMTS18	1	DPH6	1	DAO	1						PHF12	2	ATG14	1	ATG3	1			HUWE1	1
ALAD	1	E4F1	1	DAXX	1						PIGK	2	ATG5	1	ATG7	1			XPO7	1
ALDH3B2	1	EIF2AK2	1	DAZAP2	1						PIGS	2	ATG9A	1	ATG9A	1			RANBP3	1
ALDH5A1	1	EIF3H	1	DCTN5	1						PPCS	2	ATMIN	1	ATP11C	1			ATG5	1
ALG1	1	EIF4G2	1	DDX1	1						PRKCQ	2	ATP13A1	1	ATP13A1	1			SNAPC4	1
ALG1B	1	EIF5B	1	DECR2	1						PSMB8	2	ATXN2L	1	ATP5F1A	1			LARP7	1
ALKBH8	1	ENY2	1	DEFB113	1						PSTPIP2	2	BCAP31	1	ATP5F1D	1			LEMD2	1
AMDHD2	1	F8A1	1	DHX57	1						PTAR1	2	BCL2	1	ATP5ME	1			FOXM1	1
AMZ2	1	F8A2	1	DNAH11	1						PTPN11	2	BECN1	1	ATP5MF	1			ATRX	1
ANG	1	F8A3	1	DOCK1	1						RAB7A	2	BRAT1	1	ATP5PD	1			AHSA1	1
ANGPTL4	1	FBXW12	1	DPEP3	1						RB1CC1	2	CAD	1	ATPAF2	1			FBXO3	1
ANKLE2	1	FBXW7	1	DUSP9	1						RER1	2	CAMLG	1	AZI2	1			C9orf78	1
ANKRD17	1	FLCN	1	DYNLT1	1						RGP1	2	CARM1	1	B4GALNT2	1			MTERF3	1
ANKRD24	1	FREM1	1	E2F4	1						RSC1A1	2	CCDC71L	1	BABAM1	1			MED12	1
ANKRD6	1	G3BP1	1	EGLN1	1						RSF1	2	CCNA2	1	BANP	1			UBR5	1
AP2S1	1	GABBR1	1	EHMT2	1						SEC63	2	CCT7	1	BAP1	1			SRP72	1
APH1A	1	GABPA	1	EIF2S3	1						SEPSECS	2	CCZ1	1	BCAR1	1			GMEB2	1
APLNR	1	GALE	1	EIF2S3B	1						SETDB1	2	CCZ1B	1	BCCIP	1			GINS4	1
APMAP	1	GINS4	1	ELF2	1						SLC33A1	2	CD2BP2	1	BECN1	1			C11orf98	1
APOBEC2	1	GLO1	1	EMILIN2	1						SMARCA5	2	CDC37	1	BIRC6	1			RBM5	1
APOO	1	GMDS	1	EML1	1						SRRD	2	CDC42	1	BMP3	1			SEC63	1
ARHGDIG	1	GTPBP1	1	ENOX1	1						TIPARP	2	CDK1	1	BRDT	1			UFL1	1
ARHGEF18	1	HAS1	1	EP3	1						TMEM127	2	CDK13	1	C11orf53	1			RB1CC1	1
ARID1A	1	HCFC2	1	EPC2	1						TMEM41B	2	CENPI	1	C1QA	1			PRRT1	1
ARID1B	1	HMOX1	1	ERMARD	1						TNIP1	2	CENPM	1	C3orf2	1			PEX16	1
ARID2	1	JMJD6	1	EXOSC7	1						TRAF2	2	CEP55	1	C6orf118	1			CCNC	1
ARIH1	1	KAT7	1	EXOSC9	1						TRAF3	2	CERS2	1	CABP1	1			NFYC	1
ASB1	1	KDELR2	1	FADD	1						TRAF6	2	CHCHD6	1	CALHM1	1			COMTD1	1
ASCC1	1	LAMTOR1	1	FAM111A	1						UBA6	2	CHIC2	1	CALR	1			IKBKG	1
ASH2L	1	LAMTOR2	1	FANK1	1						UBE2A	2	CHMP2A	1	CAMSAP3	1			PEX2	1
ATE1	1	LAMTOR4	1	FAS	1						UBR4	2	CHMP3	1	CAND1	1			TRPM7	1
ATP5PF	1	MAN1A2	1	FBXO11	1						UGP2	2	CHMP4B	1	CAPZB	1			PPHLN1	1
ATP6V1G3	1	MAPK1	1	FBXW12	1						VPS11	2	CHMP5	1	CBFA2T2	1			PRPF39	1
ATXN2L	1	MAST1	1	FGL2	1						VPS29	2	CHMP7	1	CCDC51	1			TMEM245	1
ATXN7L2	1	MATR3	1	FMNL1	1						WDR61	2	CHP1	1	CCDC6	1			VPS35	1
ATXN7L3	1	MCTS1	1	GABRR2	1						XRN1	2	CHTF8	1	CCL21	1			VDAC2	1
AUP1	1	MEAF6	1	GADL1	1						XYLT2	2	CHURC1-FNTB	1	CCNT2	1			MAP2K4	1
AURKA	1	MED24	1	GALP	1						YWHAZ	2	CLSPN	1	CD18	1			PGM3	1
AURKB	1	MFN1	1	GDAP1L1	1						ZC3HAV1	2	CMAS	1	CD274	1			SRRT	1
AVPR2	1	MITD1	1	GET1-SH3BGR	1						ABL1	1	COG7	1	CDH24	1			VCPIP1	1
AXIN1	1	MLLT1	1	GIGYF1	1						ABRACL	1	CREBBP	1	CDH9	1			GFPT1	1
B3GAT3	1	MORC2	1	GMEB1	1						ACIN1	1	CS	1	CDK1	1			API5	1
BACE1	1	MRPL45	1	GNAI1	1						ACLY	1	CUL3	1	CDK15	1			TAF6L	1
BAIAP3	1	MSRB1	1	GNB1L	1						ACTR2	1	CXorf56	1	CDKN2C	1			TMEM127	1
BANK1	1	MTF1	1	GPR31	1						ACTR6	1	DAGLB	1	CHCHD1	1			TMEM199	1
BARHL2	1	MTIF2	1	GPS1	1						ACTR8	1	DET1	1	CHIC2	1			INIP	1
BBX	1	MTMR2	1	GTF2IRD2	1						ADNP	1	DHX15	1	CHID1	1			SMCR8	1
BCL1	1	N6AMT1	1	GTF2IRD2B	1						AGO2	1	DHX33	1	CHMP3	1			GSPT1	1
BCORL1	1	NAA1	1	GZMK	1						AHSA1	1	DICER1	1	CHUK	1			TRAF2	1
BDP1	1	NAA25	1	HNRNPA	1						AIP	1	DIMT1	1	CITED1	1			MAPK14	1
BEND3	1	NAA35	1	HOXD9	1						AK2	1	DLD	1	CLCA2	1			GPI	1
BID	1	NARS1	1	HS6ST3	1						AKAP9	1	DNAJB9	1	CLCN1	1			GGNBP2	1
BLCAP	1	NBAS	1	HSH2D	1						AKT1	1	DNAJC2	1	CLDN14	1			AURKB	1
BLOC1S3	1	NBR1	1	HSPE1-MOB4	1						ALDH1A3	1	DNTTIP1	1	CNOT3	1			F8A1	1
BNIP1	1	NDC1	1	HTATIP2	1						ALG3	1	DSCC1	1	COA3	1			F8A2	1
BPIFA2	1	NDUFA13	1	IDO1	1						ALG8	1	DVL3	1	COA5	1			F8A3	1
BRAF	1	NDUFAF6	1	IFI16	1						ALK	1	E2F3	1	COA7	1			SPSB1	1
BRPF1	1	NEUROG3	1	IFNK	1						ANAPC15	1	EDC4	1	COG2	1			CYP4F3	1
BTBD8	1	NHLRC2	1	ING3	1						ANKEF1	1	EEF2KMT	1	COQ2	1			MED9	1
C16orf72	1	NID1	1	IRF4	1						ANKFY1	1	EFNA2	1	COQ3	1			ATG11	1
C19orf44	1	NPC1	1	ITGA1	1						ANKMY1	1	EIF2B1	1	COQ4	1			SMNDC1	1
C1orf35	1	NPC2	1	ITGB1	1						ANKRD11	1	EIF2B4	1	COX11	1			PCBP1	1
C1orf82	1	NPLOC4	1	KEAP1	1						ANKRD17	1	ELAVL1	1	COX5B	1			ATG1	1
C2	1	NRDC	1	KHSRP	1						ANKRD42	1	ELMO2	1	COX7C	1			PDS5A	1
C3	1	NXF1	1	KIF16B	1						ANKRD46	1	ELOVL1	1	CPTP	1			S1PBP	1
C4A	1	OR1H3	1	KMT2A	1						ANKRD52	1	ELOVL5	1	CREBBP	1			C1QL4	1
C4B	1	OR1H4	1	KREMEN2	1						ANP32B	1	EMC1	1	CRTC3	1			RNASEH2A	1
C6orf12	1	OTUD5	1	L3MBTL3	1						AOAH	1	EMC2	1	CSNK1A1	1			SUSD6	1
C6orf226	1	PDAP1	1	LANCL1	1						APRT	1	EMC3	1	CSTF2	1			MPDU1	1
C6orf89	1	PHB2	1	LMNTD2	1						AR	1	EMC7	1	CTCF	1			NUDT21	1
C7orf31	1	POLR3K	1	LY6G5C	1						ARF1	1	EP4	1	CTSW	1			VPS18	1
CABIN1	1	PP2D1	1	MANEAL	1						ARF3	1	ERI3	1	CYP1A2	1			IRF1	1
CACNA1H	1	PPA2	1	MAP4K1	1						ARHGAP11A	1	ETNK1	1	CYP2A13	1			RAD51	1
CAP1	1	PPIL1	1	MAPK14	1						ARHGAP11B	1	EXOSC7	1	CYP2A6	1			CTPS1	1
CAPN11	1	PPP1CA	1	MAPK8IP2	1						ARHGAP21	1	F8A1	1	CYP2A7	1			ARID4A	1
CAPN15	1	PREPL	1	MAPKAP1	1						ARHGAP9	1	F8A2	1	CYP2J2	1			ATG12	1
CAPN7	1	PRKCSH	1	MARVELD2	1						ARID1A	1	F8A3	1	CYP4F3	1			ATAD1	1
CAPN8	1	PRKRA	1	MBTPS1	1						ARID2	1	FAM122A	1	D2HGDH	1			VPS52	1
CAPZA3	1	PRPF19	1	MC3R	1						ARID3C	1	FAM86B1	1	DAPK3	1			EMC2	1
CARM1	1	PRPF4B	1	MCM9	1						ARID4B	1	FAM86B2	1	DARS2	1			CEP55	1
CASC3	1	PRRX1	1	MEA1	1						ARIH1	1	FBXO4	1	DCPS	1			TRAF6	1
CASP7	1	PSMB6	1	MEN1	1						ARL14EPL	1	FBXO7	1	DDX51	1			HDAC1	1
CAT	1	PSME1	1	METRN	1						ARMC5	1	FECH	1	DEFA1	1			DCP1A	1
CBFB	1	PSME2	1	MFRP	1						ARMC7	1	FGFR2	1	DEFA1B	1			ERCC6L	1
CBLL1	1	PTPN2	1	MIIP	1						ARMC8	1	FKRP	1	DEFA3	1			POLR1A	1
CBWD3	1	PYGL	1	MOB4	1						ARMC9	1	FLAD1	1	DEFA4	1			SAMD4A	1
CBWD5	1	RAI1	1	MRGBP	1						ARPC4	1	FNTB	1	DEFA5	1			SOCS1	1
CBWD6	1	RBM15	1	MRPL47	1						ASAH1	1	G6PD	1	DEFA6	1			WDR7	1
CBX4	1	RCE1	1	MTOR	1						ASCC1	1	GBP2	1	DHPS	1			RMDN3	1
CCDC126	1	RECQL4	1	MYF6	1						ASCC3	1	GCLC	1	DKK3	1			MAP2K3	1
CCDC17	1	RFC3	1	NANOS2	1						ASNSD1	1	GINS3	1	DNM1L	1			KDM8	1
CCDC34	1	RNFT1	1	NBAS	1						ASPSCR1	1	GLS	1	DPH5	1			RAE1	1
CCHCR1	1	RPE	1	NCOR2	1						ASXL2	1	GNA13	1	DPH6	1			ZNF48	1
CCKAR	1	RPEL1	1	NDN	1						ATAD3A	1	GNPAT	1	DSC3	1			PSMA7	1
CCL24	1	RPF2	1	NDUFA13	1						ATF7IP	1	GNPNAT1	1	DTHD1	1			CCNE1	1
CCND3	1	RRAGA	1	NF1	1						ATG1	1	GOSR1	1	DYNC1LI2	1			SP1	1
CCNDBP1	1	RRAGC	1	NFE2L2	1						ATG11	1	GPI	1	EARS2	1			PSMB8	1
CCNF	1	RUNX2	1	NFRKB	1						ATG12	1	GSS	1	EBNA1BP2	1			DNAJC2	1
CCP11	1	RXRA	1	NINJ1	1						ATG14	1	HACD2	1	ECSIT	1			NCBP1	1
CD2AP	1	SARNP	1	NMNAT3	1						ATG7	1	HEATR6	1	EFHC2	1			ATG13	1
CD2R1	1	SCML4	1	NMRK1	1						ATG9A	1	HEXIM1	1	EI24	1			ATG14	1
CD2R1L	1	SEL1L	1	NOTCH3	1						ATIC	1	HGS	1	EID2	1			MED26	1
CDC7	1	SERAC1	1	NPLOC4	1						ATOH8	1	HIRA	1	EIF4E	1			MGA	1
CDCA3	1	SHMT2	1	NPPC	1						ATP13A1	1	HIRIP3	1	EIF6	1			ELL	1
CDK12	1	SLC25A2	1	NPSR1	1						ATP5F1B	1	HSF1	1	ELAC2	1			CUL3	1
CDK2	1	SLC35A1	1	NPTN	1						ATP6AP1	1	HSP9AB1	1	ELANE	1			SLC16A1	1
CDK3	1	SLCO1A2	1	NR1H4	1						ATP6V1H	1	HSPA13	1	ELL2	1			EIF2B5	1
CDK5	1	SMS	1	NRBP1	1						ATR	1	HSPA8	1	EMC6	1			MTR	1
CDKL3	1	SOD2	1	NUP188	1						AZI2	1	HSPH1	1	ENO1	1			CIR1	1
CDKN1A	1	SP1	1	NUP35	1						AZIN1	1	ICMT	1	EP3	1			DICER1	1
CDKN2C	1	SPEN	1	NXT2	1						B3GALT6	1	IER5L	1	ERAS	1			DET1	1
CENPC	1	SPINK9	1	OR1A2	1						B3GAT3	1	IFNAR1	1	ERCC3	1			OPA1	1
CENPF	1	SPPL3	1	OR1A4	1						B3GLCT	1	IFNAR2	1	ETNPPL	1			MED23	1
CENPQ	1	SRSF5	1	OR1A5	1						B4GALT7	1	IFNGR1	1	FADD	1			IST1	1
CEP57L1	1	SSBP4	1	OR2D3	1						BAP1	1	IFNGR2	1	FAM2B	1			NAPA	1
CES3	1	STK38	1	OR4C16	1						BATF2	1	IL17RC	1	FARS2	1			EFTUD2	1
CETN1	1	STT3A	1	OR4F15	1						BCL2L1	1	ILF2	1	FBXL5	1			VPS11	1
CFDP1	1	STX6	1	OR51B6	1						BOLL	1	ILK	1	FCHO2	1			SEC11A	1
CHCHD7	1	STXBP4	1	ORC1	1						BORA	1	ING2	1	FDX1	1			PAX8	1
CHD1	1	TARDBP	1	P2RY1	1						BPNT1	1	ING3	1	FECH	1			TAB2	1
CHD8	1	TAZ	1	P2RY6	1						BPTF	1	INTS5	1	FOXA3	1			MED24	1
CHRAC1	1	TBPL1	1	PDK4	1						BRAT1	1	INTS6	1	FOXRED1	1			ALG9	1
CIC	1	TCP11	1	PDPK1	1						BRD2	1	IPMK	1	GABARAPL2	1			TRMT1C	1
CLCN7	1	THBS4	1	PDX1	1						BRINP2	1	IRF2	1	GAS1	1			SLC33A1	1
CLDN6	1	THOC6	1	PFN1	1						BRWD3	1	IRF9	1	GFM2	1			DIS3L2	1
CLDN9	1	TMED1	1	PHKG2	1						C14orf132	1	ITGAV	1	GJA4	1			CMTR2	1
CLPSL2	1	TMED2	1	PHOX2B	1						C16orf86	1	ITGB1BP2	1	GJD2	1			DDX59	1
CMIP	1	TMEM251	1	PIAS1	1						C1QL2	1	ITGB5	1	GLRX3	1			CDK2	1
CMPK1	1	TRIM5	1	PIK3CA	1						C3AR1	1	JAGN1	1	GLRX5	1			TPR	1
CMTM6	1	TRIP1	1	PLCXD3	1						C3orf33	1	JMJD6	1	GLTP	1			RPRD2	1
CNOT1	1	TRPM7	1	PLEKHD1	1						C4orf33	1	KAT2A	1	GLYAT	1			UMPS	1
CNOT11	1	TTC32	1	PNP	1						C4orf45	1	KHNYN	1	GLYATL3	1			TFRC	1
CNOT4	1	TYK2	1	POLR3D	1						C7orf26	1	KIAA119	1	GNL1	1			RPUSD4	1
CNTD1	1	UBE2G2	1	POMC	1						CABIN1	1	KIAA213	1	GPAA1	1			COPB2	1
COCH	1	UBE2J1	1	PPIL1	1						CAD	1	KIF14	1	GPI	1			CNOT8	1
COG8	1	ULK3	1	PPP1R12A	1						CAND1	1	KLF13	1	GRB14	1			CCNL1	1
COL17A1	1	VEZF1	1	PPP1R12B	1						CARM1	1	KLF16	1	GRWD1	1			VPS33A	1
COL23A1	1	WIPF2	1	PPP6R1	1						CCDC134	1	KLF3	1	HCCS	1			MED25	1
COLEC11	1	WIZ	1	PRKAR1A	1						CCDC137	1	KLF5	1	HCK	1			CFLAR	1
CORIN	1	ZBTB22	1	PRL	1						CCDC187	1	LDLRAD1	1	HDAC1	1			DPH5	1
CPPED1	1	ZBTB33	1	PRPF38A	1						CCNA2	1	LEPROTL1	1	HDAC3	1			ALG3	1
CPSF4	1	ZDHHC21	1	PRR3	1						CCZ1	1	LIAS	1	HEXIM1	1			OR2L8	1
CPSF7	1	ZEB2	1	PSD3	1						CCZ1B	1	LIN9	1	HIGD2A	1			OR2L5	1
CR2	1	ZNF131	1	R3HCC1L	1						CD226	1	LIPT1	1	HIGD2B	1			OR2L2	1
CRCP	1			RAPGEF3	1						CD36	1	LIPT2	1	HMOX1	1			OR2L3	1
CREB3L2	1			RASSF5	1						CD44	1	LRP1	1	HNRNPK	1			WDR55	1
CREB5	1			RBM15	1						CD47	1	LSG1	1	HNRNPU	1			METTL14	1
CRKL	1			RBM33	1						CDC7	1	LSM1	1	HOXD8	1			PEX3	1
CRTC1	1			RELT	1						CDK12	1	LSM8	1	HSP9AB1	1			UBE2M	1
CRTC3	1			RGS12	1						CDK2	1	MAP3K7	1	HTR2A	1			NCBP2	1
CRYAA	1			RGS9BP	1						CDK5	1	MARK2	1	HTRA4	1			ADAT2	1
CRYAA2	1			RHBDL1	1						CDKN2AIP	1	MBD3	1	IARS2	1			CHMP6	1
CS	1			RICTOR	1						CDKN2B	1	MCL1	1	ICE2	1			CCNK	1
CSNK1D	1			RNASET2	1						CEBPB	1	MDH2	1	IFI3	1			TBK1	1
CSTF3	1			RNF13	1						CENPC	1	MED12	1	IFNGR1	1			ANAPC15	1
CTBP1	1			RPL22	1						CENPO	1	MED14	1	IL17RD	1			VPS29	1
CTNNA1	1			RSPH3	1						CENPT	1	MED15	1	ILK	1			SP3	1
CUL5	1			RUNX2	1						CEP135	1	MED17	1	IPMK	1			CCNA2	1
CUL7	1			SCUBE3	1						CEP55	1	MED18	1	IRAK3	1			MED17	1
CUL9	1			SDCBP2	1						CEP85	1	MED21	1	IRGM	1			UFC1	1
CWC22	1			SEC13	1						CHD1L	1	MED23	1	ISCA1	1			EI24	1
CWC27	1			SEC31A	1						CHD4	1	MED24	1	ISCA2	1			TNFAIP3	1
CXXC1	1			SECISBP2L	1						CHMP3	1	MED25	1	ITGAV	1			DHODH	1
CYB561	1			SERPINB9	1						CHMP7	1	MED4	1	ITGB5	1			INTS3	1
DACT2	1			SERPINF1	1						CHORDC1	1	METTL3	1	ITM2C	1			ATG3	1
DCDC2B	1			SESN2	1						CHP1	1	MEX3A	1	IWS1	1			PRDX3	1
DDAH2	1			SH3BGR	1						CHST13	1	MIIP	1	JAK1	1			JMJD6	1
DDX19A	1			SHOX2	1						CHTF8	1	MIS18BP1	1	JMJD6	1			CD3A	1
DDX42	1			SLC17A2	1						CHUK	1	MKI67	1	JUN	1			CD3LD	1
DDX47	1			SLC22A13	1						CHURC1-FNTB	1	MNT	1	JUNB	1			PPP1R15A	1
DERL2	1			SLC22A9	1						CISH	1	MON2	1	KEAP1	1			GLS	1
DHH	1			SLC25A17	1						CKS1B	1	MPDU1	1	KIAA753	1			MBTPS1	1
DHX35	1			SLC2A5	1						CLEC16A	1	MPI	1	KIF2A	1			HEXIM1	1
DLL1	1			SLC35B2	1						CLTA	1	MTA1	1	KLF16	1			MED13	1
DLX3	1			SLC39A9	1						CMIP	1	MTCH2	1	KLHDC7B	1			FADD	1
DNAH8	1			SLC45A1	1						CMTR1	1	MYBL2	1	KLRK1	1			RNASEH2C	1
DNASE1L2	1			SLC4A7	1						CMTR2	1	NAA6	1	KRT6A	1			ATG9A	1
DNASE1L3	1			SLC7A3	1						CNGB1	1	NADK	1	KRT6B	1			GLRX3	1
DNTTIP2	1			SLC7A6	1						CNOT11	1	NANS	1	KRT6C	1			UBE2N	1
DOK4	1			SOX14	1						CNOT3	1	NASP	1	L3MBTL2	1			NOL3	1
DOK7	1			SPATA31D1	1						CNOT8	1	NAT1	1	LAGE3	1			WWP2	1
DOT1L	1			SPATA31D3	1						COG2	1	NCBP1	1	LAMC3	1
DPM2	1			SPATA31D4	1						COMTD1	1	NCBP2	1	LARS2	1
DPP9	1			SSNA1	1						COPS4	1	NCOR2	1	LAS1L	1
DPPA5	1			STK19	1						COPS7A	1	NEXN	1	LHFPL1	1
DRG1	1			STRA6	1						COX6B1	1	NIPAL3	1	LIAS	1
DUOXA2	1			SUV39H1	1						COX6C	1	NMNAT1	1	LIG3	1
DUS3L	1			SWI5	1						CPS1	1	OASL	1	LIPC	1
DUSP12	1			SYK	1						CPSF4	1	OGFR	1	LIPT2	1
DUSP6	1			SYNPR	1						CPT1A	1	OGT	1	LPAR6	1
DYRK1A	1			SYTL3	1						CREBBP	1	OR2C1	1	LRRC14	1
E2F1	1			TAB2	1						CRKL	1	OSBPL11	1	LRRC27	1
E4F1	1			TAF5L	1						CRLF3	1	OTUB2	1	MALSU1	1
ECI1	1			TAOK3	1						CROCC	1	PAK2	1	MAN2B2	1
EDEM2	1			TCEANC2	1						CRYGC	1	PAN2	1	MAP2K7	1
EDEM3	1			TCF23	1						CSDE1	1	PCED1B	1	MAPK1IP1L	1
EEF1B2	1			TCP1L	1						CTH	1	PCNP	1	MBD3	1
EEF2	1			TCP1L2	1						CTPS1	1	PCYT2	1	MED1	1
EGLN1	1			TELO2	1						CUTC	1	PDHA1	1	MED7	1
EHMT1	1			TFG	1						CWC27	1	PDHB	1	METAP2	1
EIF1AD	1			TIPARP	1						CWF19L1	1	PDXK	1	MEX3A	1
EIF2AK2	1			TLX2	1						CXorf56	1	PEDS1	1	MGRN1	1
EIF2S1	1			TM9SF1	1						CYB5R2	1	PEX1	1	MIB2	1
EIF3D	1			TMED1	1						CYFIP1	1	PEX16	1	MMP14	1
EIF3H	1			TMEM132D	1						CYLD	1	PEX26	1	MMS19	1
EIF3K	1			TMEM16	1						CYP4F8	1	PEX5	1	MPP7	1
EIF4B	1			TMEM181	1						DAP3	1	PFDN2	1	MPPED1	1
EIF4H	1			TP53TG5	1						DBP	1	PFDN5	1	MPZ	1
ELAVL1	1			TRA2B	1						DCAF12L2	1	PGRMC2	1	MRGPRX1	1
ELOA	1			TRIM24	1						DCP1A	1	PHF13	1	MRGPRX2	1
ELOF1	1			TRRAP	1						DDX1	1	PHF6	1	MRGPRX3	1
ELP2	1			TSC2	1						DDX2	1	PHIP	1	MRGPRX4	1
ELP4	1			TTI1	1						DDX28	1	PI4KB	1	MRPL1	1
ELP5	1			TTI2	1						DDX42	1	PIGA	1	MRPL11	1
EPS15L1	1			UCHL5	1						DEFB15A	1	PIGB	1	MRPL12	1
EPYC	1			UPF2	1						DEFB15B	1	PIGC	1	MRPL13	1
EQTN	1			USP5	1						DEPDC5	1	PIGH	1	MRPL14	1
ERAP1	1			VN1R5	1						DFFA	1	PIGL	1	MRPL17	1
ERCC6	1			VSTM4	1						DGCR8	1	PIGM	1	MRPL21	1
ERGIC3	1			WDR2	1						DHFR	1	PIGO	1	MRPL22	1
ERH	1			WDR24	1						DHFR2	1	PIGV	1	MRPL23	1
ERMARD	1			WDR48	1						DHX3	1	PIGW	1	MRPL32	1
ERP44	1			WDR59	1						DHX36	1	PIGX	1	MRPL33	1
EVPL	1			WDR7	1						DICER1	1	PIGY	1	MRPL36	1
F1	1			WHRN	1						DIS3	1	PIK3C3	1	MRPL38	1
FAM122A	1			WNK1	1						DLGAP1	1	PMM2	1	MRPL4	1
FAM12B	1			WNT2	1						DLST	1	POLE4	1	MRPL41	1
FAM174A	1			XPO1	1						DNAJC13	1	PPCDC	1	MRPL43	1
FAM53B	1			YIF1B	1						DNAJC5	1	PPM1G	1	MRPL44	1
FAM83H	1			YPEL2	1						DNAJC9	1	PPP1CA	1	MRPL45	1
FAM98B	1			ZBTB7A	1						DNTTIP1	1	PPP2CA	1	MRPL5	1
FARSA	1			ZFP41	1						DPF2	1	PRPF4A	1	MRPL51	1
FARSB	1			ZFYVE21	1						DPH7	1	PRPF8	1	MRPL55	1
FAS	1			ZG16B	1						DSCC1	1	PRRC2C	1	MRPS1	1
FAT3	1			ZNF727	1						DSPP	1	PRSS58	1	MRPS15	1
FBRS	1			ZNF736	1						DTX1	1	PSMA3	1	MRPS16	1
FCHO2	1			ZNF777	1						DTX3L	1	PSMB1	1	MRPS18A	1
FGF12	1										EDC4	1	PSMD1	1	MRPS21	1
FIBP	1										EEFSEC	1	PSMD2	1	MRPS27	1
FLYWCH1	1										EFR3A	1	PSMF1	1	MRPS28	1
FOXM1	1										EGLN1	1	PSMG1	1	MRPS3	1
FOXO3	1										EIF2AK3	1	PTAR1	1	MRPS7	1
FOXO3B	1										EIF2AK4	1	PTK2	1	MSMB	1
FPR2	1										EIF2B4	1	PTPN2	1	MTG2	1
FRS3	1										ELMO2	1	RAB35	1	MTO1	1
FSD1	1										ELP4	1	RAB5C	1	MTRF1	1
FSHB	1										EMC1	1	RAB6A	1	MTRF1L	1
FURIN	1										EMC2	1	RAB7A	1	MYL6B	1
FUS	1										EMC3	1	RAD51	1	MYO19	1
FUT2	1										EMC4	1	RAD51C	1	N6AMT1	1
FZD4	1										EMC6	1	RBBP4	1	NAA2	1
GABPA	1										EPC1	1	RBCK1	1	NAA35	1
GAD2	1										ESRRA	1	RBFOX2	1	NARS2	1
GANAB	1										ETAA1	1	RBM25	1	NCAPD2	1
GIMAP7	1										EXOC5	1	RBM28	1	NCBP1	1
GIPC2	1										EXOC7	1	RBM34	1	NCBP2	1
GLE1	1										EXT1	1	RBM7	1	NCK2	1
GLIPR1L2	1										EXT2	1	RBMS1	1	NDUFA1	1
GLO1	1										EXTL3	1	RBPJ	1	NDUFA2	1
GLP1R	1										F2RL2	1	RER1	1	NDUFA5	1
GMIP	1										FADD	1	RGP1	1	NDUFA6	1
GNL1	1										FAM17B	1	RHOA	1	NDUFAB1	1
GNL2	1										FAM234B	1	RIC1	1	NDUFAF3	1
GNPTG	1										FAM2B	1	RIF1	1	NDUFAF4	1
GNRH1	1										FASTKD5	1	RMI2	1	NDUFAF5	1
GOSR2	1										FAXC	1	RNASEH2A	1	NDUFAF6	1
GPANK1	1										FEM1C	1	RNASEH2B	1	NDUFAF7	1
GPATCH1	1										FEZ2	1	RNASEH2C	1	NDUFB11	1
GPBP1	1										FGFR1	1	RNF13-CHMP3	1	NDUFB3	1
GPBP1L1	1										FGGY	1	RNF31	1	NDUFB5	1
GPN1	1										FGR	1	RNF4	1	NDUFB6	1
GPR31	1										FH	1	RNMT	1	NDUFB7	1
GPRASP2	1										FHOD3	1	RPL28	1	NDUFS1	1
GPSM3	1										FIBP	1	RPL37	1	NDUFS2	1
GPT2	1										FLAD1	1	RRP8	1	NDUFS5	1
GPX8	1										FNBP4	1	RRS1	1	NDUFS7	1
GRSF1	1										FNTB	1	RTEL1	1	NDUFS8	1
GTF2H5	1										FOXB1	1	RTEL1-TNFRSF6B	1	NDUFV1	1
GTPBP3	1										FPGS	1	RTP2	1	NDUFV2	1
HAGH	1										FPGT-TNNI3K	1	S1PBP	1	NELFB	1
HAND1	1										FPR3	1	SAMD4B	1	NELFCD	1
HAVCR1	1										G6PD	1	SAP18	1	NFS1	1
HBP1	1										GABARAPL2	1	SARNP	1	NIPA2	1
HCFC1R1	1										GABPB1	1	SBNO2	1	NKX2-4	1
HCFC2	1										GABRB3	1	SCAF4	1	NOB1	1
HCLS1	1										GALNT15	1	SEC31A	1	NPR3	1
HEATR1	1										GART	1	SEC62	1	NR2E1	1
HECTD2	1										GATAD2A	1	SEPHS1	1	NRBF2	1
HEPH	1										GCLC	1	SESTD1	1	NRSN1	1
HGSNAT	1										GFPT1	1	SETDB1	1	NSD1	1
HIVEP1	1										GGNBP2	1	SIN3A	1	NSUN4	1
HMGCR	1										GID8	1	SLBP	1	NUGGC	1
HNRNPA2B1	1										GIGYF2	1	SLC25A1	1	OGG1	1
HNRNPA3	1										GLCE	1	SLC25A19	1	OR4C13	1
HNRNPAB	1										GLIS2	1	SLC25A22	1	OR4C15	1
HNRNPH1	1										GLS	1	SLC35B4	1	OR4C46	1
HNRNPM	1										GNA11	1	SMARCB1	1	OR4X2	1
HOXC11	1										GNB2	1	SMG7	1	OR56B4	1
HPRT1	1										GNG12	1	SNAPC1	1	OR5AN1	1
HS3ST6	1										GNPDA1	1	SNRNP7	1	OR6C1	1
HSD17B13	1										GNPNAT1	1	SNX27	1	OR7C2	1
HSD17B8	1										GOLPH3	1	SOST	1	OTUD5	1
HSF2BP	1										GOT1L1	1	SP3	1	OTULIN	1
HUWE1	1										GPC5	1	SPCS1	1	OXSR1	1
IARS1	1										GPI	1	SPOP	1	PABPN1	1
ICAM1	1										GPR156	1	SPTLC1	1	PAK1IP1	1
IER3	1										GPR31	1	SPTLC2	1	PAX3	1
IFT14	1										GPRC5D	1	SPTSSA	1	PCIF1	1
IFT2	1										GPRC6A	1	SRM	1	PDE12	1
IGFALS	1										GPX1	1	SRP19	1	PDK1	1
IK	1										GRAMD1B	1	SRP68	1	PDSS2	1
INCENP	1										GRB2	1	SRP72	1	PDZD2	1
INO8C	1										GTF2A1L	1	SRP9	1	PEDS1	1
INPP4B	1										GTF2I	1	STAT1	1	PEPD	1
INTS1	1										GUCA1ANB	1	STAT2	1	PGAM1	1
INTS5	1										HACE1	1	STK38L	1	PGAM4	1
INTS8	1										HAGH	1	STOML2	1	PGD	1
IPO13	1										HCLS1	1	STPG1	1	PGK1	1
IRAK3	1										HDAC1	1	STUB1	1	PGLS	1
IRF2	1										HDAC5	1	SUPT2H	1	PIGS	1
ITGB1BP1	1										HEATR3	1	SURF4	1	PITX1	1
ITPR3	1										HES7	1	TAB1	1	PKM	1
JMJD7-PLA2G4B	1										HGS	1	TADA1	1	PLA2G4D	1
JMJD8	1										HIPK2	1	TAF6L	1	PLAC9	1
KANK3	1										HIRA	1	TAPBP	1	PNKP	1
KANSL1	1										HMBOX1	1	TAPT1	1	PNMA2	1
KANSL1L	1										HMG2B	1	TAX1BP1	1	PNPT1	1
KANSL2	1										HNRNPL	1	TBK1	1	POLG	1
KAT6A	1										HNRNPU	1	TBL1X	1	POLR2A	1
KCNG1	1										HS2ST1	1	TBL1Y	1	POLR3H	1
KCNK5	1										HSD17B1	1	TECR	1	PPARA	1
KCNMA1	1										HSD17B12	1	TESC	1	PPP1R8	1
KCNRG	1										HSD17B4	1	TEX1	1	PPP2R2A	1
KHDRBS1	1										HSF1	1	TGFBR2	1	PRL	1
KHSRP	1										HSP9B1	1	TGFBR3L	1	PRLH	1
KIF11	1										HSPA4	1	TICRR	1	PRPF4	1
KIF2B	1										IARS2	1	TIPARP	1	PSMG1	1
KIF3A	1										ICE1	1	TK1	1	PTAR1	1
KLF2	1										ICOSLG	1	TM2D2	1	PTPN11	1
KLK1	1										IDH3A	1	TMEM245	1	PTPRC	1
KLK2	1										IFI16	1	TMEM28	1	PTTG1	1
KLK3	1										IGFN1	1	TMEM41B	1	PTTG2	1
KMT2B	1										IGSF11	1	TMEM5A	1	PWWP2B	1
KPNA1	1										ILF3	1	TOMM22	1	QRICH2	1
KRTAP24-1	1										ILK	1	TPR	1	QRSL1	1
KRTAP5-2	1										IMPG1	1	TRAF3	1	RARA	1
LAIR1	1										ING2	1	TRAIP	1	RB1CC1	1
LAMB1	1										INIP	1	TRIM28	1	RBBP4	1
LAMTOR1	1										INPPL1	1	TRNAU1AP	1	RBM27	1
LAMTOR2	1										INTS1	1	TRPM7	1	RELA	1
LAMTOR3	1										INTS12	1	TSGA1IP	1	RFWD3	1
LAMTOR5	1										INTS2	1	TSPO	1	RFX6	1
LATS1	1										INTS3	1	UBAP2L	1	RGL3	1
LATS2	1										INTS5	1	UBE2B	1	RHBG	1
LBR	1										IPO11	1	UBE2N	1	RIMKLB	1
LDB1	1										IPPK	1	UBP1	1	RLF	1
LDLRAD3	1										IQSEC1	1	UFC1	1	RND1	1
LEF1	1										IREB2	1	UFL1	1	RNF126	1
LGI4	1										IST1	1	UGP2	1	RNF128	1
LIMA1	1										ITM2A	1	UPF2	1	RNF13-CHMP3	1
LIMD1	1										JAGN1	1	UROS	1	RNGTT	1
LINGO3	1										JUN	1	USP18	1	RPUSD4	1
LIX1	1										KCMF1	1	USP37	1	RSAD1	1
LMBR1L	1										KCTD1	1	USP41	1	RTN1	1
LMNB1	1										KCTD2	1	USPL1	1	SCO2	1
LRFN3	1										KDM3B	1	UTP15	1	SCRIB	1
LRRC8A	1										KDM5A	1	VDAC2	1	SDHAF1	1
LRTM2	1										KEAP1	1	VPS13A	1	SDHB	1
LSM12	1										KHNYN	1	VPS18	1	SELL	1
LTA4H	1										KIAA586	1	VPS33A	1	SERPINB9	1
LUC7L	1										KIF2A	1	VPS51	1	SHARPIN	1
LYPD1	1										KLF5	1	WDR25	1	SHC1	1
MAD2L1	1										KLHL2	1	WDR82	1	SHQ1	1
MAD2L1BP	1										KLRB1	1	WDR83	1	SHROOM3	1
MADCAM1	1										KMT2C	1	WTAP	1	SLC16A4	1
MAP3K5	1										KMT2D	1	WWP2	1	SLC1A2	1
MAP4K2	1										KPTN	1	WWTR1	1	SLC25A24	1
MAP7D3	1										KRIT1	1	XRCC3	1	SLC25A3	1
MAPK11	1										KRTAP1-1	1	XRN1	1	SLC25A32	1
MAPK13	1										KRTAP1-11	1	YAP1	1	SLC25A51	1
MAPK8IP3	1										KRTAP1-3	1	YIPF5	1	SLC25A52	1
MARCKS	1										KRTAP1-5	1	YY1	1	SLC38A3	1
MARCKSL1	1										KRTAP1-6	1	ZC3H3	1	SLC39A1	1
MAT2B	1										KRTAP1-9	1	ZC3HAV1	1	SLC4A1	1
MAU2	1										KRTAP4-5	1	ZFR	1	SLCO1B1	1
MBNL1	1										KRTAP9-1	1	ZFX	1	SLCO1B3	1
MBNL2	1										KTN1	1	ZNF574	1	SLCO1B3-SLCO1B7	1
MBTPS2	1										LAMTOR1	1	ZNF593	1	SLCO2B1	1
MCM1	1										LAMTOR4	1			SLITRK5	1
MCM3AP	1										LCMT1	1			SMARCA4	1
MCMBP	1										LDHA	1			SMOX	1
MED12	1										LEMD2	1			SNAI3	1
MED13	1										LGALS1	1			SNAP25	1
MED16	1										LGMN	1			SOHLH1	1
MED19	1										LHFPL4	1			SOX7	1
MED22	1										LIPT1	1			SPIDR	1
MED23	1										LIPT2	1			SPOP	1
MED24	1										LMAN2	1			SPP2	1
MEIOB	1										LMNB1	1			SSBP1	1
MERTK	1										LRIG2	1			SSR4	1
METRN	1										LRP1	1			ST3GAL2	1
METTL4	1										LRRN3	1			ST6GAL1	1
MIPOL1	1										LRRTM4	1			STAM	1
MITF	1										LSG1	1			STAT1	1
MLANA	1										MALT1	1			SULF2	1
MLEC	1										MAN2A1	1			SULT4A1	1
MLF1	1										MAP3K14	1			SUPT4H1	1
MLLT3	1										MAPK1IP1L	1			SUPV3L1	1
MLST8	1										MATR3	1			SYCP3	1
MLYCD	1										MBD3	1			SYNPO	1
MMP25	1										MBIP	1			SYT12	1
MOB2	1										MC1R	1			TAB2	1
MOB3B	1										MCRS1	1			TAF1C	1
MOGS	1										MED16	1			TAF2	1
MPG	1										MED24	1			TAF7	1
MPLKIP	1										MED26	1			TAMM41	1
MRGPRX1	1										MED7	1			TAPT1	1
MRGPRX2	1										MEGF8	1			TAX1BP1	1
MRGPRX3	1										MEIOC	1			TBK1	1
MRGPRX4	1										MEMO1	1			TBRG4	1
MRPL14	1										METTL3	1			TCERG1	1
MRPS21	1										MGAT1	1			TCHHL1	1
MSL2	1										MOGS	1			TET3	1
MSLN	1										MON2	1			TFB2M	1
MSN	1										MPDZ	1			TFRC	1
MUC1	1										MPHOSPH8	1			THNSL2	1
MYC	1										MPRIP	1			TIFA	1
MYF6	1										MRPL44	1			TIMM17A	1
MYH9	1										MRPS2	1			TKT	1
MYO1B	1										MRPS21	1			TM2D1	1
MYOT	1										MRPS22	1			TMEM117	1
NAPG	1										MTERF1	1			TMEM127	1
NAT14	1										MTNR1B	1			TMEM26	1
NCBP2	1										MVD	1			TMEM5A	1
NDC1	1										MVK	1			TMX1	1
NDUFA7	1										MYBPHL	1			TNFSF12-TNFSF13	1
NDUFB1	1										MYCBP2	1			TNKS1BP1	1
NELFB	1										MYLIP	1			TOB2	1
NEU3	1										MYO5B	1			TOMM7	1
NFIC	1										N4BP1	1			TPI1	1
NFIX	1										N6AMT1	1			TPT1	1
NFKB2	1										NACA	1			TRIM43	1
NFKBIE	1										NANS	1			TRIM43B	1
NFKBIL1	1										NBN	1			TSFM	1
NGLY1	1										NBR1	1			TSPYL1	1
NHLRC3	1										NCOR2	1			TSR2	1
NID2	1										NEPRO	1			TTC3	1
NIP7	1										NEURL3	1			TTC4	1
NIPBL	1										NFE2L1	1			TUBB2A	1
NKX6-3	1										NFIX	1			TXNDC17	1
NLGN3	1										NFKB1	1			UBA6	1
NME4	1										NFKBIB	1			UBE2L5	1
NMT1	1										NFRKB	1			UBE2M	1
NOC4L	1										NGEF	1			UBE2T	1
NPTXR	1										NGLY1	1			UBE4B	1
NR2F6	1										NKX1-1	1			UGCG	1
NR4A3	1										NKX6-2	1			UNC45A	1
NRBP1	1										NLN	1			UQCRC1	1
NRG1	1										NMNAT1	1			UQCRC2	1
NUDT11	1										NMT2	1			UQCRQ	1
NUDT3	1										NPRL2	1			USE1	1
NUDT5	1										NSDHL	1			USH1C	1
NUP153	1										NSMCE1	1			USP31	1
NUP17	1										NTSR1	1			USP7	1
NUP188	1										NUDCD2	1			VAX2	1
NUP214	1										NUDT11	1			VDAC2	1
NUP25	1										NUP35	1			VDAC3	1
NUP37	1										OAT	1			VPS11	1
NUP5	1										OPRK1	1			VPS33A	1
NUP85	1										OPRM1	1			VPS41	1
NXN	1										OR1A3	1			VWC2	1
OAZ1	1										OR1A6	1			WARS2	1
OBSCN	1										OR1G3	1			WDR5	1
ODC1	1										OR4C15	1			WDR82	1
OIP5	1										OR5B3	1			WRAP53	1
OPCML	1										OR6P1	1			XAB2	1
OR1P1	1										OR7E24	1			XIAP	1
OR2AP1	1										OSGEPL1	1			ZC3H18	1
OR4C6	1										OXGR1	1			ZC3H3	1
OR5D18	1										PA2G4	1			ZCCHC8	1
OR5P2	1										PABPN1	1			ZCCHC9	1
ORM1	1										PADI4	1			ZER1	1
ORM2	1										PAN2	1			ZFP9	1
OS9	1										PAOX	1			ZIK1	1
OSR2	1										PARN	1			ZNF16	1
OTC	1										PAX3	1			ZNF274	1
OTOA	1										PBRM1	1			ZNF341	1
OTX2	1										PCBP1	1			ZNF536	1
PAIP2	1										PCBP2	1			ZNRF3	1
PAM16	1										PCDHGB1	1			ZSWIM8	1
PAQR4	1										PCED1B	1			ZZZ3	1
PBK	1										PCGF6	1
PCBP2	1										PCIF1	1
PCDHB4	1										PCNP	1
PCID2	1										PCYT2	1
PCIF1	1										PDE7A	1
PDCD1	1										PDIA3	1
PDHX	1										PDPR	1
PDIA3	1										PDS5A	1
PDXP	1										PDS5B	1
PEPD	1										PELI1	1
PGBD1	1										PFAS	1
PGP	1										PGD	1
PHEX	1										PGGT1B	1
PHF8	1										PGLS	1
PI16	1										PGM3	1
PICALM	1										PHF23	1
PINX1	1										PIGA	1
PKNOX1	1										PIGB	1
PLA2G4B	1										PIGC	1
PLCG1	1										PIGH	1
PLD3	1										PIGL	1
PLEKHA4	1										PIGM	1
PLEKHG3	1										PIGO	1
PLIN3	1										PIGV	1
PLIN4	1										PIGW	1
PMEL	1										PIGX	1
PODN	1										PIGY	1
POLD4	1										PIH1D1	1
POU1F1	1										PIK3CA	1
POU2F1	1										PIK3R4	1
POU5F1	1										PIP5K1C	1
POU5F1B	1										PKN2	1
PPARD	1										PLCL2	1
PPHLN1	1										PLEKHF2	1
PPIL1	1										PLPP2	1
PPIP5K2	1										POLG2	1
PPOX	1										POLRMT	1
PPP1R18	1										PON2	1
PPP4C	1										PPAT	1
PRDX1	1										PPCDC	1
PRG2	1										PPHLN1	1
PRL	1										PPP1CA	1
PRMT2	1										PPP1CB	1
PRMT7	1										PPP1CC	1
PROM2	1										PPP1R15A	1
PRPF4A	1										PPP1R2	1
PRR18	1										PPP1R2B	1
PRR22	1										PPP2R1A	1
PRR3	1										PPP2R2A	1
PRRC2A	1										PRDM1	1
PRSS21	1										PRDX1	1
PRSS23	1										PRLH	1
PRSS27	1										PRMT7	1
PRSS33	1										PROSER2	1
PRTN3	1										PRPF4B	1
PSMA6	1										PRRC2A	1
PSMB3	1										PRRX1	1
PSMB5	1										PSENEN	1
PSMB7	1										PSMD6	1
PSMB9	1										PSME1	1
PSMC2	1										PSME2	1
PSMC4	1										PTPN1	1
PSMD14	1										PUM1	1
PSMG4	1										PUS3	1
PSORS1C2	1										PUS7L	1
PTBP1	1										PWP1	1
PTF1A	1										RAB13	1
PTH1R	1										RAB1A	1
PTK7	1										RAB25	1
PTPRQ	1										RAB5C	1
PTPRS	1										RAD51D	1
PTRH2	1										RAF1	1
PUF6	1										RARA	1
PVR	1										RARS2	1
PXT1	1										RASAL3	1
QARS1	1										RBBP4	1
QKI	1										RBBP6	1
RAB11B	1										RBM25	1
RAB4C	1										RBM26	1
RAB8B	1										RBM33	1
RABL3	1										RBM34	1
RAD1	1										RBM42	1
RAD21	1										RBM7	1
RAD51AP2	1										RBMS1	1
RALBP1	1										RCC2	1
RALGDS	1										RCE1	1
RANBP1	1										RFK	1
RAP1B	1										RFNG	1
RAP2B	1										RFX6	1
RARG	1										RFXAP	1
RASA2	1										RGMB	1
RAVER1	1										RHBDL2	1
RBBP5	1										RIC1	1
RBFOX3	1										RIC8B	1
RBM15	1										RIN3	1
RBM18	1										RIPK1	1
RCAN2	1										RMDN3	1
RCE1	1										RMND5B	1
RECQL4	1										RND2	1
REEP3	1										RNF13-CHMP3	1
REPS1	1										RNF19B	1
RERGL	1										RNF216	1
RFPL4B	1										RNF217	1
RFX8	1										RNF38	1
RFXANK	1										RNF4	1
RGL2	1										ROPN1	1
RGMB	1										ROPN1B	1
RGP1	1										RPH3A	1
RHBDL1	1										RPIA	1
RHCG	1										RPL22L1	1
RHOT2	1										RPL24	1
RHOU	1										RPS6KL1	1
RIC3	1										RPTN	1
RING1	1										RRAGA	1
RIPK1	1										RSPH1	1
RNF115	1										RWDD1	1
RNF146	1										S1PBP	1
RNF151	1										SAP13	1
RNF2	1										SAP18	1
RNF39	1										SAP3	1
RNPC3	1										SARNP	1
RNPS1	1										SBSN	1
ROCK2	1										SCAF4	1
ROM1	1										SCRIB	1
RPAP2	1										SCYL1	1
RPL13	1										SCYL2	1
RPL15	1										SEC11A	1
RPL1A	1										SEC23B	1
RPL22L1	1										SEPHS1	1
RPL23	1										SEPHS2	1
RPL24	1										SERPINB8	1
RPL3	1										SERPINB9	1
RPL34	1										SFSWAP	1
RPL35A	1										SHARPIN	1
RPL38	1										SHPRH	1
RPL3L	1										SIAH1	1
RPL7A	1										SIN3A	1
RPL8	1										SIRT6	1
RPLP	1										SKA1	1
RPLP1	1										SLBP	1
RPP25L	1										SLC12A2	1
RPS16	1										SLC1A7	1
RPS19	1										SLC25A1	1
RPS2	1										SLC25A26	1
RPS6KA2	1										SLC2A1	1
RPS6KB1	1										SLC35A1	1
RPTOR	1										SLC35A2	1
RRAGA	1										SLC35B2	1
RRAGC	1										SLC35E3	1
RRP12	1										SLC39A1	1
RRP36	1										SLC39A6	1
RRS1	1										SLC39A9	1
RTF1	1										SLC3A1	1
RUNX1T1	1										SLC4A4	1
S1G	1										SLC4A7	1
SAFB	1										SLC6A2	1
SAMD15	1										SLC7A11	1
SASS6	1										SLC7A6	1
SC5D	1										SLCO4A1	1
SCAF8	1										SMAD7	1
SCAMP2	1										SMARCD2	1
SCARF2	1										SMARCD3	1
SCMH1	1										SMARCE1	1
SCRIB	1										SMC6	1
SCRT2	1										SMG1	1
SEC11C	1										SMNDC1	1
SEC14L2	1										SNAPIN	1
SEC22A	1										SOD2	1
SEC61A1	1										SOS1	1
SEH1L	1										SOX11	1
SEL1L	1										SOX4	1
SEMA6B	1										SPCS1	1
SENP1	1										SPEN	1
SENP3	1										SPNS1	1
SENP3-EIF4A1	1										SPTLC1	1
SERAC1	1										SPTLC2	1
SERBP1	1										SRM	1
SGIP1	1										SRPRA	1
SH3GL2	1										SRRM1	1
SH3GLB2	1										SRSF1	1
SHISA4	1										SSU72	1
SHMT2	1										STAG3	1
SIK2	1										STAT3	1
SKA3	1										STAU1	1
SLC1A4	1										STIP1	1
SLC1A5	1										STK31	1
SLC1A7	1										STOML2	1
SLC22A3	1										STRADA	1
SLC23A3	1										STRAP	1
SLC25A51	1										STRN4	1
SLC25A52	1										SUDS3	1
SLC26A8	1										SUSD1	1
SLC3A6	1										SUSD6	1
SLC4A1	1										SVOPL	1
SLC4A7	1										TAB1	1
SLC5A9	1										TAB2	1
SLC9A3R2	1										TACC3	1
SLCO3A1	1										TAF2	1
SMARCA4	1										TAF3	1
SMARCA5	1										TAP1	1
SMARCB1	1										TAP2	1
SMARCE1	1										TAPBP	1
SMC3	1										TAS2R1	1
SMG5	1										TAX1BP1	1
SMG6	1										TBC1D1B	1
SMG8	1										TBC1D9	1
SMG9	1										TBCD	1
SMO	1										TBRG4	1
SMS	1										TBX15	1
SNRPB2	1										TCEA1	1
SNRPE	1										TCOF1	1
SOAT2	1										TEAD1	1
SOD2	1										TECR	1
SOX1	1										TEN1	1
SOX8	1										TEN1-CDK3	1
SP1	1										TERT	1
SPACA6	1										TFE3	1
SPAG1	1										TFRC	1
SPARCL1	1										TGIF1	1
SPDEF	1										TGIF2	1
SPOP	1										TGIF2LX	1
SPPL2C	1										TGIF2LY	1
SPRED1	1										TIAL1	1
SPRY2	1										TK1	1
SPRY4	1										TK2	1
SPSB3	1										TLCD1	1
SPTAN1	1										TM2D1	1
SPTY2D1	1										TM2D3	1
SRP19	1										TM4SF4	1
SRP9	1										TMED1	1
SRPRA	1										TMED2	1
SSBP4	1										TMEM117	1
ST18	1										TMEM165	1
ST8SIA4	1										TMEM176A	1
STAG1	1										TMEM28	1
STAM	1										TMOD3	1
STK19	1										TMX2	1
STK4	1										TNFAIP3	1
STX17	1										TNNI3K	1
STYXL1	1										TOMM7	1
SUGP2	1										TPI1	1
SULF2	1										TPK1	1
SULT1E1	1										TREH	1
SULT6B1	1										TREX1	1
SUPT2H	1										TRIM28	1
SUPT5H	1										TRIM56	1
SV2B	1										TRIM62	1
SYCP3	1										TRIP11	1
SYNGAP1	1										TRIP13	1
SYNGR4	1										TRMT6	1
SYNJ2	1										TRMT61A	1
SYTL2	1										TRPM7	1
SYTL3	1										TSC2	1
TADA2B	1										TSFM	1
TAF1L	1										TTC33	1
TAF3	1										TTC7B	1
TAF5	1										TUBB2B	1
TAF5L	1										TXNDC15	1
TAF7	1										UBA5	1
TAF8	1										UBA7	1
TAF9	1										UBE2F	1
TANK	1										UBE2F-SCLY	1
TAOK1	1										UBE2G1	1
TAPBPL	1										UBE2H	1
TARBP2	1										UBE2J2	1
TARS1	1										UBE2K	1
TAS2R39	1										UBE2M	1
TATDN2	1										UBE2QL1	1
TAZ	1										UBE2R2	1
TBL1X	1										UBE2S	1
TBL1Y	1										UBE3D	1
TBP	1										UBE4B	1
TBXAS1	1										UBIAD1	1
TCEAL7	1										UBQLN1	1
TCF19	1										UBTD1	1
TCF24	1										UBXN2A	1
TCHHL1	1										UCN2	1
TCP1	1										UFC1	1
TCP11	1										UFL1	1
TDRD6	1										UFM1	1
TEAD3	1										UGDH	1
TEKT1	1										UGGT1	1
TEKT4	1										UMPS	1
TENM2	1										UNC5	1
TES	1										URB1	1
TEX35	1										USP19	1
TFRC	1										USP24	1
TGFB2	1										USP7	1
TGFBR3	1										USP8	1
TIAM2	1										USP9X	1
TICAM1	1										UXS1	1
TIGD3	1										VAPA	1
TIGIT	1										VDAC2	1
TIMP1	1										VMP1	1
TKT	1										VPS13A	1
TLR5	1										VPS16	1
TM2D1	1										VPS33A	1
TM4SF1	1										VPS35	1
TMC3	1										VPS37A	1
TMEM11	1										VTI1B	1
TMEM134	1										WBP1	1
TMEM14C	1										WDR25	1
TMEM181	1										WDR26	1
TMEM23	1										WDR7	1
TMEM242	1										WDR77	1
TMEM243	1										WDR81	1
TMEM29	1										WDR82	1
TNFRSF1B	1										WDR83OS	1
TNIK	1										WDR91	1
TNPO1	1										WDR93	1
TOMM6	1										WIPI2	1
TOPAZ1	1										WRAP53	1
TOR1AIP1	1										WSB1	1
TOR1B	1										XPO6	1
TPST2	1										XRCC1	1
TRA2A	1										XRCC2	1
TRAF7	1										XRCC4	1
TRAK1	1										XRCC5	1
TRIM23	1										XYLB	1
TRIM28	1										YAP1	1
TRIM33	1										YEATS4	1
TRIP6	1										YLPM1	1
TSR1	1										YME1L1	1
TSTD2	1										YPEL5	1
TTLL2	1										ZC3H18	1
TTPAL	1										ZC3HC1	1
TXNL4A	1										ZCCHC8	1
U2SURP	1										ZEB2	1
UBALD2	1										ZFAND6	1
UBASH3B	1										ZFYVE27	1
UBE2J1	1										ZNF148	1
UBE2K	1										ZNF195	1
UBL5	1										ZNF276	1
UBQLN1	1										ZNF281	1
UBXN1	1										ZNF34	1
UCKL1	1										ZNF383	1
UHMK1	1										ZNF429	1
UHRF1	1										ZNF473	1
UNC79	1										ZNF487	1
UNKL	1										ZNF638	1
UPF2	1										ZNF778	1
URI1	1										ZNF78A	1
USP1	1										ZNF827	1
USP31	1
USP6NL	1
UXS1	1
VAPA	1
VCP	1
VEGFA	1
VEZT	1
VGLL4	1
VHL	1
VHLL	1
VPS37D	1
VPS8	1
VWA3A	1
WAC	1
WDR2	1
WDR27	1
WDR33	1
WDR4	1
WDR48	1
WDR53	1
WDR74	1
WDR83	1
WDR9	1
WFDC3	1
WFIKKN1	1
WNK1	1
WWTR1	1
XPNPEP1	1
YIPF3	1
YTHDC1	1
YY1	1
ZBTB22	1
ZC3H12C	1
ZC3H15	1
ZCCHC14	1
ZDHHC18	1
ZEB2	1
ZFP1	1
ZFP82	1
ZFX	1
ZFYVE28	1
ZG16B	1
ZKSCAN2	1
ZMYND8	1
ZNF16	1
ZNF213	1
ZNF318	1
ZNF32	1
ZNF34	1
ZNF341	1
ZNF598	1
ZNF665	1
ZNF73	1
ZNF76	1
ZNF786	1
ZNHIT6	1
ZSCAN1	1
ZSCAN18	1

## Sheet: Table S3
Table S3. Summary of 65 sensitizer genes and 40 resistor genes
Symbol	Type	Entrez	Name
ACY1	Sensitizer	95	aminoacylase 1
AP2S1	Sensitizer	1175	adaptor related protein complex 2 subunit sigma 1
B2M	Sensitizer	567	beta-2-microglobulin
B3GALT4	Sensitizer	8705	beta-1,3-galactosyltransferase 4
C4A	Sensitizer	720	complement C4A (Rodgers blood group)
CALR	Sensitizer	811	calreticulin
CASP8	Sensitizer	841	caspase 8
CBFB	Sensitizer	865	core-binding factor subunit beta
CMIP	Sensitizer	80790	c-Maf inducing protein
CXXC1	Sensitizer	30827	CXXC finger protein 1
DERL2	Sensitizer	51009	derlin 2
ERAP1	Sensitizer	51752	endoplasmic reticulum aminopeptidase 1
ERP44	Sensitizer	23071	endoplasmic reticulum protein 44
FADD	Sensitizer	8772	Fas associated via death domain
FAS	Sensitizer	355	Fas cell surface death receptor
FLCN	Sensitizer	201163	folliculin
HNRNPAB	Sensitizer	3182	heterogeneous nuclear ribonucleoprotein A/B
ICAM1	Sensitizer	3383	intercellular adhesion molecule 1
IFNAR1	Sensitizer	3454	interferon alpha and beta receptor subunit 1
IFNAR2	Sensitizer	3455	interferon alpha and beta receptor subunit 2
IFNGR1	Sensitizer	3459	interferon gamma receptor 1
IFNGR2	Sensitizer	3460	interferon gamma receptor 2
IK	Sensitizer	3550	IK cytokine
IRF1	Sensitizer	3659	interferon regulatory factor 1
IRF9	Sensitizer	10379	interferon regulatory factor 9
JAK1	Sensitizer	3716	Janus kinase 1
JAK2	Sensitizer	3717	Janus kinase 2
KCTD5	Sensitizer	54442	potassium channel tetramerization domain containing 5
MOGS	Sensitizer	7841	mannosyl-oligosaccharide glucosidase
NFKB2	Sensitizer	4791	nuclear factor kappa B subunit 2
NHLRC4	Sensitizer	283948	NHL repeat containing 4
NLRC5	Sensitizer	84166	NLR family CARD domain containing 5
NME3	Sensitizer	4832	NME/NM23 nucleoside diphosphate kinase 3
NRBP1	Sensitizer	29959	nuclear receptor binding protein 1
NXT1	Sensitizer	29107	nuclear transport factor 2 like export factor 1
OTUD5	Sensitizer	55593	OTU deubiquitinase 5
PDCD1	Sensitizer	5133	programmed cell death 1
PDIA3	Sensitizer	2923	protein disulfide isomerase family A member 3
PPP6C	Sensitizer	5537	protein phosphatase 6 catalytic subunit
PRR3	Sensitizer	80742	proline rich 3
RCE1	Sensitizer	9986	Ras converting CAAX endopeptidase 1
RRAGA	Sensitizer	10670	Ras related GTP binding A
RRP7A	Sensitizer	27341	ribosomal RNA processing 7 homolog A
RUNX2	Sensitizer	860	RUNX family transcription factor 2
SHMT2	Sensitizer	6472	serine hydroxymethyltransferase 2
SMS	Sensitizer	6611	spermine synthase
SOD2	Sensitizer	6648	superoxide dismutase 2
SQSTM1	Sensitizer	8878	sequestosome 1
SSBP4	Sensitizer	170463	single stranded DNA binding protein 4
STAT1	Sensitizer	6772	signal transducer and activator of transcription 1
STAT2	Sensitizer	6773	signal transducer and activator of transcription 2
STK38	Sensitizer	11329	serine/threonine kinase 38
SYTL3	Sensitizer	94120	synaptotagmin like 3
TAP1	Sensitizer	6890	transporter 1, ATP binding cassette subfamily B member
TAP2	Sensitizer	6891	transporter 2, ATP binding cassette subfamily B member
TAPBP	Sensitizer	6892	TAP binding protein
TAZ	Sensitizer	6901	tafazzin
TMED5	Sensitizer	50999	transmembrane p24 trafficking protein 5
TNFRSF1A	Sensitizer	7132	TNF receptor superfamily member 1A
TNFRSF1B	Sensitizer	7133	TNF receptor superfamily member 1B
TNFSF9	Sensitizer	8744	TNF superfamily member 9
TRADD	Sensitizer	8717	TNFRSF1A associated via death domain
TRAF1	Sensitizer	7185	TNF receptor associated factor 1
UBE2J1	Sensitizer	51465	ubiquitin conjugating enzyme E2 J1
ZEB2	Sensitizer	9839	zinc finger E-box binding homeobox 2
ARHGEF7	Resistor	8874	Rho guanine nucleotide exchange factor 7
ARID2	Resistor	196528	AT-rich interaction domain 2
ARID4A	Resistor	5926	AT-rich interaction domain 4A
ARIH1	Resistor	25820	ariadne RBR E3 ubiquitin protein ligase 1
CDK13	Resistor	8621	cyclin dependent kinase 13
CREBBP	Resistor	1387	CREB binding protein
CXorf56	Resistor	63932	chromosome X open reading frame 56
DDX59	Resistor	83479	DEAD-box helicase 59
GFM1	Resistor	85476	G elongation factor mitochondrial 1
HNRNPU	Resistor	3192	heterogeneous nuclear ribonucleoprotein U
IARS2	Resistor	55699	isoleucyl-tRNA synthetase 2, mitochondrial
IPMK	Resistor	253430	inositol polyphosphate multikinase
MARS2	Resistor	92935	methionyl-tRNA synthetase 2, mitochondrial
MED12	Resistor	9968	mediator complex subunit 12
MED14	Resistor	9282	mediator complex subunit 14
MED23	Resistor	9439	mediator complex subunit 23
MFN1	Resistor	55669	mitofusin 1
MON2	Resistor	23041	MON2 homolog, regulator of endosome-to-Golgi trafficking
MPHOSPH8	Resistor	54737	M-phase phosphoprotein 8
NCKAP1	Resistor	10787	NCK associated protein 1
NCSTN	Resistor	23385	nicastrin
PDS5A	Resistor	23244	PDS5 cohesin associated factor A
PEX1	Resistor	5189	peroxisomal biogenesis factor 1
PHF12	Resistor	57649	PHD finger protein 12
PIGM	Resistor	93183	phosphatidylinositol glycan anchor biosynthesis class M
PKN2	Resistor	5586	protein kinase N2
PTPN11	Resistor	5781	protein tyrosine phosphatase non-receptor type 11
RB1CC1	Resistor	9821	RB1 inducible coiled-coil 1
RBBP4	Resistor	5928	RB binding protein 4, chromatin remodeling factor
RBM25	Resistor	58517	RNA binding motif protein 25
RSF1	Resistor	51773	remodeling and spacing factor 1
SIN3A	Resistor	25942	SIN3 transcription regulator family member A
SP3	Resistor	6670	Sp3 transcription factor
TAF2	Resistor	6873	TATA-box binding protein associated factor 2
TPR	Resistor	7175	translocated promoter region, nuclear basket protein
TRPM7	Resistor	54822	transient receptor potential cation channel subfamily M member 7
UBE4B	Resistor	10277	ubiquitination factor E4B
USP7	Resistor	7874	ubiquitin specific peptidase 7
VPS13A	Resistor	23230	vacuolar protein sorting 13 homolog A
ZC3H4	Resistor	23211	zinc finger CCCH-type containing 4

## Sheet: Table S4
Table S4. GO functional annotation of sensitizer and resistor genes
Sensitizer genes			Resistor genes
Term	Frequency		Term	Frequency
GO_RESPONSE_TO_CYTOKINE	27		GO_POSITIVE_REGULATION_OF_NUCLEOBASE_CONTAINING_COMPOUND_METABOLIC_PROCESS	12
GO_CYTOKINE_MEDIATED_SIGNALING_PATHWAY	24		GO_CHROMOSOME_ORGANIZATION	11
GO_RESPONSE_TO_BIOTIC_STIMULUS	23		GO_NEGATIVE_REGULATION_OF_BIOSYNTHETIC_PROCESS	11
GO_DEFENSE_RESPONSE	22		GO_POSITIVE_REGULATION_OF_CELLULAR_BIOSYNTHETIC_PROCESS	11
GO_APOPTOTIC_PROCESS	20		GO_CELL_CYCLE	10
GO_REGULATION_OF_IMMUNE_SYSTEM_PROCESS	20		GO_CHROMATIN_ORGANIZATION	10
GO_REGULATION_OF_RESPONSE_TO_STRESS	20		GO_HOMEOSTATIC_PROCESS	10
GO_DEFENSE_RESPONSE_TO_OTHER_ORGANISM	19		GO_NEGATIVE_REGULATION_OF_NUCLEOBASE_CONTAINING_COMPOUND_METABOLIC_PROCESS	10
GO_POSITIVE_REGULATION_OF_MULTICELLULAR_ORGANISMAL_PROCESS	19		GO_NEGATIVE_REGULATION_OF_RNA_BIOSYNTHETIC_PROCESS	10
GO_INNATE_IMMUNE_RESPONSE	18		GO_POSITIVE_REGULATION_OF_RNA_BIOSYNTHETIC_PROCESS	10
GO_POSITIVE_REGULATION_OF_CELLULAR_BIOSYNTHETIC_PROCESS	18		GO_APOPTOTIC_PROCESS	9
GO_PROTEIN_CONTAINING_COMPLEX_SUBUNIT_ORGANIZATION	18		GO_POSITIVE_REGULATION_OF_TRANSCRIPTION_BY_RNA_POLYMERASE_II	9
GO_NEGATIVE_REGULATION_OF_RESPONSE_TO_STIMULUS	17		GO_SYMBIOTIC_PROCESS	9
GO_POSITIVE_REGULATION_OF_NUCLEOBASE_CONTAINING_COMPOUND_METABOLIC_PROCESS	17		GO_CELL_CYCLE_PROCESS	8
GO_REGULATION_OF_CELL_DEATH	17		GO_MITOTIC_CELL_CYCLE	8
GO_POSITIVE_REGULATION_OF_DEVELOPMENTAL_PROCESS	16		GO_PROTEIN_CONTAINING_COMPLEX_SUBUNIT_ORGANIZATION	8
GO_POSITIVE_REGULATION_OF_SIGNALING	16		GO_PEPTIDYL_AMINO_ACID_MODIFICATION	7
GO_PROTEOLYSIS	16		GO_REGULATION_OF_CELL_CYCLE	7
GO_REGULATION_OF_IMMUNE_RESPONSE	16		GO_REGULATION_OF_ORGANELLE_ORGANIZATION	7
GO_REGULATION_OF_INTRACELLULAR_SIGNAL_TRANSDUCTION	16		GO_RESPONSE_TO_ENDOGENOUS_STIMULUS	7
GO_POSITIVE_REGULATION_OF_RNA_BIOSYNTHETIC_PROCESS	15		GO_CELL_MOTILITY	6
GO_REGULATION_OF_CELL_DIFFERENTIATION	15		GO_CELL_PROJECTION_ORGANIZATION	6
GO_CELL_ACTIVATION	14		GO_CELLULAR_MACROMOLECULE_LOCALIZATION	6
GO_CELLULAR_MACROMOLECULE_LOCALIZATION	14		GO_CIRCULATORY_SYSTEM_DEVELOPMENT	6
GO_INTRACELLULAR_TRANSPORT	14		GO_COVALENT_CHROMATIN_MODIFICATION	6
GO_REGULATION_OF_CELL_POPULATION_PROLIFERATION	14		GO_DNA_TEMPLATED_TRANSCRIPTION_INITIATION	6
GO_REGULATION_OF_RESPONSE_TO_EXTERNAL_STIMULUS	14		GO_HEART_DEVELOPMENT	6
GO_RESPONSE_TO_OXYGEN_CONTAINING_COMPOUND	14		GO_IMMUNE_SYSTEM_DEVELOPMENT	6
GO_SYMBIOTIC_PROCESS	14		GO_INTRACELLULAR_TRANSPORT	6
GO_IMMUNE_SYSTEM_DEVELOPMENT	13		GO_MACROMOLECULE_CATABOLIC_PROCESS	6
GO_NEGATIVE_REGULATION_OF_MULTICELLULAR_ORGANISMAL_PROCESS	13		GO_NEGATIVE_REGULATION_OF_TRANSCRIPTION_BY_RNA_POLYMERASE_II	6
GO_POSITIVE_REGULATION_OF_PROTEIN_METABOLIC_PROCESS	13		GO_NEUROGENESIS	6
GO_POSITIVE_REGULATION_OF_TRANSCRIPTION_BY_RNA_POLYMERASE_II	13		GO_ORGANONITROGEN_COMPOUND_BIOSYNTHETIC_PROCESS	6
GO_REGULATION_OF_DEFENSE_RESPONSE	13		GO_POSITIVE_REGULATION_OF_CELLULAR_COMPONENT_ORGANIZATION	6
GO_REGULATION_OF_PHOSPHORUS_METABOLIC_PROCESS	13		GO_REGULATION_OF_CELL_CYCLE_PROCESS	6
GO_REGULATION_OF_RESPONSE_TO_CYTOKINE_STIMULUS	13		GO_REGULATION_OF_CELL_DEATH	6
GO_ADAPTIVE_IMMUNE_RESPONSE	12		GO_REGULATION_OF_CELL_DIFFERENTIATION	6
GO_APOPTOTIC_SIGNALING_PATHWAY	12		GO_REGULATION_OF_MITOTIC_CELL_CYCLE	6
GO_CYTOKINE_PRODUCTION	12		GO_REGULATION_OF_RESPONSE_TO_STRESS	6
GO_IMMUNE_EFFECTOR_PROCESS	12		GO_CELLULAR_AMIDE_METABOLIC_PROCESS	5
GO_NEGATIVE_REGULATION_OF_SIGNALING	12		GO_CELLULAR_MACROMOLECULE_CATABOLIC_PROCESS	5
GO_POSITIVE_REGULATION_OF_CELL_DEATH	12		GO_CELLULAR_RESPONSE_TO_ENDOGENOUS_STIMULUS	5
GO_REGULATION_OF_PHOSPHORYLATION	12		GO_CENTRAL_NERVOUS_SYSTEM_DEVELOPMENT	5
GO_REGULATION_OF_TRANSPORT	12		GO_CHROMATIN_ASSEMBLY_OR_DISASSEMBLY	5
GO_HOMEOSTATIC_PROCESS	11		GO_DNA_METABOLIC_PROCESS	5
GO_POSITIVE_REGULATION_OF_CELL_DIFFERENTIATION	11		GO_EMBRYO_DEVELOPMENT	5
GO_POSITIVE_REGULATION_OF_IMMUNE_SYSTEM_PROCESS	11		GO_ENZYME_LINKED_RECEPTOR_PROTEIN_SIGNALING_PATHWAY	5
GO_POSITIVE_REGULATION_OF_INTRACELLULAR_SIGNAL_TRANSDUCTION	11		GO_INTRACELLULAR_PROTEIN_TRANSPORT	5
GO_POSITIVE_REGULATION_OF_MOLECULAR_FUNCTION	11		GO_LIPID_METABOLIC_PROCESS	5
GO_REGULATION_OF_ANATOMICAL_STRUCTURE_MORPHOGENESIS	11		GO_MYELOID_CELL_DIFFERENTIATION	5
GO_RESPONSE_TO_BACTERIUM	11		GO_PEPTIDE_METABOLIC_PROCESS	5
GO_BIOLOGICAL_ADHESION	10		GO_PEPTIDYL_LYSINE_MODIFICATION	5
GO_EXTRINSIC_APOPTOTIC_SIGNALING_PATHWAY	10		GO_POSITIVE_REGULATION_OF_CELL_CYCLE	5
GO_INTERFERON_GAMMA_MEDIATED_SIGNALING_PATHWAY	10		GO_POSITIVE_REGULATION_OF_MITOTIC_CELL_CYCLE	5
GO_LYMPHOCYTE_ACTIVATION	10		GO_POSITIVE_REGULATION_OF_ORGANELLE_ORGANIZATION	5
GO_NEGATIVE_REGULATION_OF_CELL_DEATH	10		GO_PROTEIN_LOCALIZATION_TO_ORGANELLE	5
GO_ORGANONITROGEN_COMPOUND_BIOSYNTHETIC_PROCESS	10		GO_PROTEIN_MODIFICATION_BY_SMALL_PROTEIN_CONJUGATION	5
GO_REGULATION_OF_APOPTOTIC_SIGNALING_PATHWAY	10		GO_PROTEIN_MODIFICATION_BY_SMALL_PROTEIN_CONJUGATION_OR_REMOVAL	5
GO_REGULATION_OF_CELL_ADHESION	10		GO_REGULATION_OF_CATABOLIC_PROCESS	5
GO_REGULATION_OF_INNATE_IMMUNE_RESPONSE	10		GO_REGULATION_OF_CELLULAR_COMPONENT_BIOGENESIS	5
GO_REGULATION_OF_PROTEIN_MODIFICATION_PROCESS	10		GO_REGULATION_OF_CHROMOSOME_ORGANIZATION	5
GO_REGULATION_OF_RESPONSE_TO_BIOTIC_STIMULUS	10		GO_REGULATION_OF_GENE_EXPRESSION_EPIGENETIC	5
GO_RESPONSE_TO_ENDOGENOUS_STIMULUS	10		GO_REGULATION_OF_INTRACELLULAR_SIGNAL_TRANSDUCTION	5
GO_RESPONSE_TO_INTERFERON_GAMMA	10		GO_RESPONSE_TO_NITROGEN_COMPOUND	5
GO_RESPONSE_TO_TUMOR_NECROSIS_FACTOR	10		GO_TRANSCRIPTION_INITIATION_FROM_RNA_POLYMERASE_II_PROMOTER	5
GO_RESPONSE_TO_TYPE_I_INTERFERON	10		GO_AMIDE_BIOSYNTHETIC_PROCESS	4
GO_RESPONSE_TO_VIRUS	10		GO_ANIMAL_ORGAN_MORPHOGENESIS	4
GO_T_CELL_ACTIVATION	10		GO_BIOLOGICAL_ADHESION	4
GO_ANTIGEN_PROCESSING_AND_PRESENTATION	9		GO_CARBOHYDRATE_DERIVATIVE_METABOLIC_PROCESS	4
GO_CELLULAR_RESPONSE_TO_ENDOGENOUS_STIMULUS	9		GO_CELL_ACTIVATION	4
GO_INTRACELLULAR_PROTEIN_TRANSPORT	9		GO_CELL_DIVISION	4
GO_NEGATIVE_REGULATION_OF_BIOSYNTHETIC_PROCESS	9		GO_CELL_MORPHOGENESIS	4
GO_ORGANONITROGEN_COMPOUND_CATABOLIC_PROCESS	9		GO_CELL_PART_MORPHOGENESIS	4
GO_POSITIVE_REGULATION_OF_CELL_ADHESION	9		GO_CELLULAR_COMPONENT_MORPHOGENESIS	4
GO_POSITIVE_REGULATION_OF_PHOSPHORUS_METABOLIC_PROCESS	9		GO_CELLULAR_PROTEIN_CATABOLIC_PROCESS	4
GO_PROTEIN_MODIFICATION_BY_SMALL_PROTEIN_CONJUGATION_OR_REMOVAL	9		GO_CELLULAR_RESPONSE_TO_DNA_DAMAGE_STIMULUS	4
GO_REGULATION_OF_PROTEOLYSIS	9		GO_CHROMATIN_REMODELING	4
GO_RESPONSE_TO_LIPID	9		GO_CYTOSKELETON_ORGANIZATION	4
GO_RESPONSE_TO_NITROGEN_COMPOUND	9		GO_DEVELOPMENTAL_GROWTH	4
GO_TUMOR_NECROSIS_FACTOR_MEDIATED_SIGNALING_PATHWAY	9		GO_DNA_CONFORMATION_CHANGE	4
GO_ANTIGEN_PROCESSING_AND_PRESENTATION_OF_PEPTIDE_ANTIGEN	8		GO_DNA_PACKAGING	4
GO_CARBOHYDRATE_DERIVATIVE_METABOLIC_PROCESS	8		GO_GROWTH	4
GO_CELL_CELL_ADHESION	8		GO_HOMEOSTASIS_OF_NUMBER_OF_CELLS	4
GO_CELL_MOTILITY	8		GO_IMMUNE_EFFECTOR_PROCESS	4
GO_CELLULAR_RESPONSE_TO_EXTERNAL_STIMULUS	8		GO_MICROTUBULE_BASED_PROCESS	4
GO_CIRCULATORY_SYSTEM_DEVELOPMENT	8		GO_MITOTIC_NUCLEAR_DIVISION	4
GO_EPITHELIUM_DEVELOPMENT	8		GO_NEGATIVE_REGULATION_OF_MOLECULAR_FUNCTION	4
GO_MEMBRANE_ORGANIZATION	8		GO_NEURON_DEVELOPMENT	4
GO_NEGATIVE_REGULATION_OF_NUCLEOBASE_CONTAINING_COMPOUND_METABOLIC_PROCESS	8		GO_NEURON_DIFFERENTIATION	4
GO_NEGATIVE_REGULATION_OF_PROTEIN_METABOLIC_PROCESS	8		GO_ORGANELLE_FISSION	4
GO_NEGATIVE_REGULATION_OF_RNA_BIOSYNTHETIC_PROCESS	8		GO_ORGANONITROGEN_COMPOUND_CATABOLIC_PROCESS	4
GO_PEPTIDYL_AMINO_ACID_MODIFICATION	8		GO_ORGANOPHOSPHATE_METABOLIC_PROCESS	4
GO_POSITIVE_REGULATION_OF_CATALYTIC_ACTIVITY	8		GO_PEPTIDE_BIOSYNTHETIC_PROCESS	4
GO_POSITIVE_REGULATION_OF_CELL_POPULATION_PROLIFERATION	8		GO_POSITIVE_REGULATION_OF_CATALYTIC_ACTIVITY	4
GO_POSITIVE_REGULATION_OF_CYTOKINE_PRODUCTION	8		GO_POSITIVE_REGULATION_OF_CELL_CYCLE_PROCESS	4
GO_POSITIVE_REGULATION_OF_PROTEIN_MODIFICATION_PROCESS	8		GO_POSITIVE_REGULATION_OF_CHROMOSOME_ORGANIZATION	4
GO_REGULATION_OF_CELL_CELL_ADHESION	8		GO_POSITIVE_REGULATION_OF_IMMUNE_SYSTEM_PROCESS	4
GO_REGULATION_OF_HEMOPOIESIS	8		GO_POSITIVE_REGULATION_OF_MOLECULAR_FUNCTION	4
GO_REGULATION_OF_HYDROLASE_ACTIVITY	8		GO_POSITIVE_REGULATION_OF_PROTEIN_METABOLIC_PROCESS	4
GO_REGULATION_OF_ORGANELLE_ORGANIZATION	8		GO_POSITIVE_REGULATION_OF_SIGNALING	4
GO_RESPONSE_TO_MOLECULE_OF_BACTERIAL_ORIGIN	8		GO_PROTEIN_CATABOLIC_PROCESS	4
GO_RESPONSE_TO_ORGANIC_CYCLIC_COMPOUND	8		GO_PROTEOLYSIS	4
GO_SIGNAL_TRANSDUCTION_BY_PROTEIN_PHOSPHORYLATION	8		GO_REGULATION_OF_CELL_POPULATION_PROLIFERATION	4
GO_ANTIGEN_PROCESSING_AND_PRESENTATION_OF_PEPTIDE_ANTIGEN_VIA_MHC_CLASS_I	7		GO_REGULATION_OF_CELLULAR_CATABOLIC_PROCESS	4
GO_CELL_CELL_SIGNALING	7		GO_REGULATION_OF_CELLULAR_LOCALIZATION	4
GO_CELLULAR_AMIDE_METABOLIC_PROCESS	7		GO_REGULATION_OF_CELLULAR_RESPONSE_TO_STRESS	4
GO_CELLULAR_MACROMOLECULE_CATABOLIC_PROCESS	7		GO_REGULATION_OF_CHROMATIN_ORGANIZATION	4
GO_CELLULAR_PROTEIN_CONTAINING_COMPLEX_ASSEMBLY	7		GO_REGULATION_OF_DNA_METABOLIC_PROCESS	4
GO_CELLULAR_RESPONSE_TO_ORGANIC_CYCLIC_COMPOUND	7		GO_REGULATION_OF_IMMUNE_RESPONSE	4
GO_CELLULAR_RESPONSE_TO_OXYGEN_CONTAINING_COMPOUND	7		GO_REGULATION_OF_IMMUNE_SYSTEM_PROCESS	4
GO_DEFENSE_RESPONSE_TO_VIRUS	7		GO_REGULATION_OF_PHOSPHORUS_METABOLIC_PROCESS	4
GO_I_KAPPAB_KINASE_NF_KAPPAB_SIGNALING	7		GO_REGULATION_OF_PHOSPHORYLATION	4
GO_INFLAMMATORY_RESPONSE	7		GO_REPRODUCTION	4
GO_LEUKOCYTE_DIFFERENTIATION	7		GO_RESPONSE_TO_ABIOTIC_STIMULUS	4
GO_MACROMOLECULE_CATABOLIC_PROCESS	7		GO_RESPONSE_TO_ORGANIC_CYCLIC_COMPOUND	4
GO_NEGATIVE_REGULATION_OF_DEVELOPMENTAL_PROCESS	7		GO_RESPONSE_TO_OXYGEN_CONTAINING_COMPOUND	4
GO_NEUROGENESIS	7		GO_RHYTHMIC_PROCESS	4
GO_POSITIVE_REGULATION_OF_HYDROLASE_ACTIVITY	7		GO_TRANSMEMBRANE_RECEPTOR_PROTEIN_TYROSINE_KINASE_SIGNALING_PATHWAY	4
GO_PROTEIN_CATABOLIC_PROCESS	7		GO_ACTIVATION_OF_IMMUNE_RESPONSE	3
GO_REGULATION_OF_CELL_ACTIVATION	7		GO_ALTERNATIVE_MRNA_SPLICING_VIA_SPLICEOSOME	3
GO_REGULATION_OF_CELLULAR_COMPONENT_MOVEMENT	7		GO_AMEBOIDAL_TYPE_CELL_MIGRATION	3
GO_REGULATION_OF_CELLULAR_RESPONSE_TO_STRESS	7		GO_ANATOMICAL_STRUCTURE_FORMATION_INVOLVED_IN_MORPHOGENESIS	3
GO_REGULATION_OF_EXTRINSIC_APOPTOTIC_SIGNALING_PATHWAY	7		GO_ANATOMICAL_STRUCTURE_HOMEOSTASIS	3
GO_REGULATION_OF_MAPK_CASCADE	7		GO_CARBOHYDRATE_METABOLIC_PROCESS	3
GO_REGULATION_OF_PROTEIN_LOCALIZATION	7		GO_CARDIAC_MUSCLE_TISSUE_DEVELOPMENT	3
GO_RESPONSE_TO_ABIOTIC_STIMULUS	7		GO_CELL_CELL_SIGNALING	3
GO_SECRETION	7		GO_CELL_CYCLE_PHASE_TRANSITION	3
GO_VESICLE_ORGANIZATION	7		GO_CELL_MORPHOGENESIS_INVOLVED_IN_DIFFERENTIATION	3
GO_ADAPTIVE_IMMUNE_RESPONSE_BASED_ON_SOMATIC_RECOMBINATION_OF_IMMUNE_RECEPTORS_BUILT_FROM_IMMUNOGLOBULIN_SUPERFAMILY_DOMAINS	6		GO_CELLULAR_LIPID_METABOLIC_PROCESS	3
GO_AGING	6		GO_CELLULAR_PROTEIN_CONTAINING_COMPLEX_ASSEMBLY	3
GO_ANATOMICAL_STRUCTURE_FORMATION_INVOLVED_IN_MORPHOGENESIS	6		GO_CELLULAR_RESPONSE_TO_NITROGEN_COMPOUND	3
GO_ANTIGEN_PROCESSING_AND_PRESENTATION_OF_EXOGENOUS_PEPTIDE_ANTIGEN_VIA_MHC_CLASS_I	6		GO_CELLULAR_RESPONSE_TO_ORGANIC_CYCLIC_COMPOUND	3
GO_CARBOHYDRATE_DERIVATIVE_BIOSYNTHETIC_PROCESS	6		GO_CELLULAR_RESPONSE_TO_OXYGEN_CONTAINING_COMPOUND	3
GO_CELL_CYCLE	6		GO_CHEMICAL_HOMEOSTASIS	3
GO_CELL_CYCLE_PROCESS	6		GO_CHROMATIN_ORGANIZATION_INVOLVED_IN_REGULATION_OF_TRANSCRIPTION	3
GO_CELLULAR_PROTEIN_CATABOLIC_PROCESS	6		GO_CHROMOSOME_SEGREGATION	3
GO_CHEMICAL_HOMEOSTASIS	6		GO_CIRCADIAN_RHYTHM	3
GO_CIRCULATORY_SYSTEM_PROCESS	6		GO_DEFENSE_RESPONSE	3
GO_EMBRYO_DEVELOPMENT	6		GO_DEFENSE_RESPONSE_TO_OTHER_ORGANISM	3
GO_EMBRYO_DEVELOPMENT_ENDING_IN_BIRTH_OR_EGG_HATCHING	6		GO_DEVELOPMENTAL_PROCESS_INVOLVED_IN_REPRODUCTION	3
GO_EXTRINSIC_APOPTOTIC_SIGNALING_PATHWAY_VIA_DEATH_DOMAIN_RECEPTORS	6		GO_DNA_REPAIR	3
GO_LEUKOCYTE_CELL_CELL_ADHESION	6		GO_DNA_REPLICATION	3
GO_LEUKOCYTE_MEDIATED_IMMUNITY	6		GO_EMBRYO_DEVELOPMENT_ENDING_IN_BIRTH_OR_EGG_HATCHING	3
GO_LYMPHOCYTE_DIFFERENTIATION	6		GO_EMBRYONIC_MORPHOGENESIS	3
GO_MITOCHONDRION_ORGANIZATION	6		GO_EMBRYONIC_ORGAN_DEVELOPMENT	3
GO_MYELOID_CELL_DIFFERENTIATION	6		GO_EPHRIN_RECEPTOR_SIGNALING_PATHWAY	3
GO_NEGATIVE_REGULATION_OF_APOPTOTIC_SIGNALING_PATHWAY	6		GO_ESTABLISHMENT_OF_PROTEIN_LOCALIZATION_TO_ORGANELLE	3
GO_NEGATIVE_REGULATION_OF_CELL_DIFFERENTIATION	6		GO_GLIAL_CELL_DIFFERENTIATION	3
GO_NEGATIVE_REGULATION_OF_CELL_POPULATION_PROLIFERATION	6		GO_GLIOGENESIS	3
GO_NEGATIVE_REGULATION_OF_MOLECULAR_FUNCTION	6		GO_GLYCEROLIPID_METABOLIC_PROCESS	3
GO_NEGATIVE_REGULATION_OF_TRANSCRIPTION_BY_RNA_POLYMERASE_II	6		GO_HEAD_DEVELOPMENT	3
GO_NEURON_DEATH	6		GO_INNATE_IMMUNE_RESPONSE	3
GO_POSITIVE_REGULATION_OF_APOPTOTIC_SIGNALING_PATHWAY	6		GO_LYMPHOCYTE_ACTIVATION	3
GO_POSITIVE_REGULATION_OF_CELL_CELL_ADHESION	6		GO_MEGAKARYOCYTE_DIFFERENTIATION	3
GO_POSITIVE_REGULATION_OF_CELLULAR_COMPONENT_MOVEMENT	6		GO_METHYLATION	3
GO_POSITIVE_REGULATION_OF_PROTEOLYSIS	6		GO_MITOCHONDRION_ORGANIZATION	3
GO_POSITIVE_REGULATION_OF_RESPONSE_TO_EXTERNAL_STIMULUS	6		GO_MITOTIC_SISTER_CHROMATID_SEGREGATION	3
GO_POSITIVE_REGULATION_OF_TRANSPORT	6		GO_MODIFICATION_DEPENDENT_MACROMOLECULE_CATABOLIC_PROCESS	3
GO_PROTEIN_LOCALIZATION_TO_ORGANELLE	6		GO_MRNA_METABOLIC_PROCESS	3
GO_PROTEIN_MODIFICATION_BY_SMALL_PROTEIN_CONJUGATION	6		GO_MRNA_PROCESSING	3
GO_RECEPTOR_SIGNALING_PATHWAY_VIA_STAT	6		GO_MULTI_ORGANISM_PROCESS	3
GO_REGULATION_OF_CELLULAR_LOCALIZATION	6		GO_MULTICELLULAR_ORGANISM_REPRODUCTION	3
GO_REGULATION_OF_CELLULAR_PROTEIN_LOCALIZATION	6		GO_MUSCLE_TISSUE_DEVELOPMENT	3
GO_REGULATION_OF_DNA_BINDING_TRANSCRIPTION_FACTOR_ACTIVITY	6		GO_MYELOID_CELL_HOMEOSTASIS	3
GO_REGULATION_OF_IMMUNE_EFFECTOR_PROCESS	6		GO_NEGATIVE_REGULATION_OF_CELL_CYCLE	3
GO_REGULATION_OF_LYMPHOCYTE_ACTIVATION	6		GO_NEGATIVE_REGULATION_OF_CELL_DIFFERENTIATION	3
GO_REGULATION_OF_PEPTIDASE_ACTIVITY	6		GO_NEGATIVE_REGULATION_OF_CELLULAR_COMPONENT_ORGANIZATION	3
GO_REGULATION_OF_RESPONSE_TO_INTERFERON_GAMMA	6		GO_NEGATIVE_REGULATION_OF_CHROMOSOME_ORGANIZATION	3
GO_REGULATION_OF_T_CELL_ACTIVATION	6		GO_NEGATIVE_REGULATION_OF_DEVELOPMENTAL_PROCESS	3
GO_RESPONSE_TO_ENDOPLASMIC_RETICULUM_STRESS	6		GO_NEGATIVE_REGULATION_OF_GENE_EXPRESSION_EPIGENETIC	3
GO_RESPONSE_TO_HORMONE	6		GO_NEGATIVE_REGULATION_OF_ORGANELLE_ORGANIZATION	3
GO_RESPONSE_TO_INORGANIC_SUBSTANCE	6		GO_NEGATIVE_REGULATION_OF_PROTEIN_METABOLIC_PROCESS	3
GO_RESPONSE_TO_MECHANICAL_STIMULUS	6		GO_NEGATIVE_REGULATION_OF_SIGNALING	3
GO_T_CELL_DIFFERENTIATION	6		GO_NUCLEAR_CHROMOSOME_SEGREGATION	3
GO_ACTIVATION_OF_CYSTEINE_TYPE_ENDOPEPTIDASE_ACTIVITY_INVOLVED_IN_APOPTOTIC_PROCESS	5		GO_NUCLEOSOME_ORGANIZATION	3
GO_ANTIGEN_PROCESSING_AND_PRESENTATION_OF_ENDOGENOUS_ANTIGEN	5		GO_ORGANELLE_ASSEMBLY	3
GO_ANTIGEN_PROCESSING_AND_PRESENTATION_OF_ENDOGENOUS_PEPTIDE_ANTIGEN	5		GO_ORGANELLE_LOCALIZATION	3
GO_CELLULAR_HOMEOSTASIS	5		GO_ORGANIC_ACID_METABOLIC_PROCESS	3
GO_CELLULAR_RESPONSE_TO_ABIOTIC_STIMULUS	5		GO_OSSIFICATION	3
GO_CELLULAR_RESPONSE_TO_HORMONE_STIMULUS	5		GO_PEPTIDYL_LYSINE_ACETYLATION	3
GO_CELLULAR_RESPONSE_TO_LIPID	5		GO_POSITIVE_REGULATION_OF_CELL_DIFFERENTIATION	3
GO_CELLULAR_RESPONSE_TO_MECHANICAL_STIMULUS	5		GO_POSITIVE_REGULATION_OF_CELLULAR_COMPONENT_BIOGENESIS	3
GO_CELLULAR_RESPONSE_TO_NITROGEN_COMPOUND	5		GO_POSITIVE_REGULATION_OF_CHROMATIN_ORGANIZATION	3
GO_ENZYME_LINKED_RECEPTOR_PROTEIN_SIGNALING_PATHWAY	5		GO_POSITIVE_REGULATION_OF_DEVELOPMENTAL_PROCESS	3
GO_EPITHELIAL_CELL_DIFFERENTIATION	5		GO_POSITIVE_REGULATION_OF_IMMUNE_RESPONSE	3
GO_GLYCOPROTEIN_METABOLIC_PROCESS	5		GO_POSITIVE_REGULATION_OF_MULTICELLULAR_ORGANISMAL_PROCESS	3
GO_HOMEOSTASIS_OF_NUMBER_OF_CELLS	5		GO_PROCESS_UTILIZING_AUTOPHAGIC_MECHANISM	3
GO_INTRINSIC_APOPTOTIC_SIGNALING_PATHWAY	5		GO_PROTEASOMAL_PROTEIN_CATABOLIC_PROCESS	3
GO_LYMPHOCYTE_MEDIATED_IMMUNITY	5		GO_PROTEIN_ACETYLATION	3
GO_MYELOID_LEUKOCYTE_ACTIVATION	5		GO_PROTEIN_ACYLATION	3
GO_NEGATIVE_REGULATION_OF_CELLULAR_COMPONENT_ORGANIZATION	5		GO_PROTEIN_DNA_COMPLEX_SUBUNIT_ORGANIZATION	3
GO_NEGATIVE_REGULATION_OF_EXTRINSIC_APOPTOTIC_SIGNALING_PATHWAY	5		GO_PROTEIN_LOCALIZATION_TO_NUCLEUS	3
GO_NEGATIVE_REGULATION_OF_EXTRINSIC_APOPTOTIC_SIGNALING_PATHWAY_VIA_DEATH_DOMAIN_RECEPTORS	5		GO_REGULATION_OF_ANATOMICAL_STRUCTURE_MORPHOGENESIS	3
GO_NEGATIVE_REGULATION_OF_IMMUNE_SYSTEM_PROCESS	5		GO_REGULATION_OF_ANATOMICAL_STRUCTURE_SIZE	3
GO_NEGATIVE_REGULATION_OF_INTRACELLULAR_SIGNAL_TRANSDUCTION	5		GO_REGULATION_OF_BINDING	3
GO_NEGATIVE_REGULATION_OF_TRANSPORT	5		GO_REGULATION_OF_CELL_PROJECTION_ORGANIZATION	3
GO_NEURON_DIFFERENTIATION	5		GO_REGULATION_OF_CELLULAR_COMPONENT_MOVEMENT	3
GO_OXIDATION_REDUCTION_PROCESS	5		GO_REGULATION_OF_CELLULAR_COMPONENT_SIZE	3
GO_PEPTIDE_METABOLIC_PROCESS	5		GO_REGULATION_OF_CELLULAR_PROTEIN_LOCALIZATION	3
GO_POSITIVE_REGULATION_OF_CELL_ACTIVATION	5		GO_REGULATION_OF_CYTOSKELETON_ORGANIZATION	3
GO_POSITIVE_REGULATION_OF_CYSTEINE_TYPE_ENDOPEPTIDASE_ACTIVITY	5		GO_REGULATION_OF_DEFENSE_RESPONSE	3
GO_POSITIVE_REGULATION_OF_DEFENSE_RESPONSE	5		GO_REGULATION_OF_INNATE_IMMUNE_RESPONSE	3
GO_POSITIVE_REGULATION_OF_DNA_BINDING_TRANSCRIPTION_FACTOR_ACTIVITY	5		GO_REGULATION_OF_NUCLEAR_DIVISION	3
GO_POSITIVE_REGULATION_OF_HEMOPOIESIS	5		GO_REGULATION_OF_PROTEIN_LOCALIZATION	3
GO_POSITIVE_REGULATION_OF_IMMUNE_RESPONSE	5		GO_REGULATION_OF_PROTEIN_MODIFICATION_PROCESS	3
GO_POSITIVE_REGULATION_OF_LEUKOCYTE_CELL_CELL_ADHESION	5		GO_REGULATION_OF_RESPONSE_TO_BIOTIC_STIMULUS	3
GO_POSITIVE_REGULATION_OF_PEPTIDASE_ACTIVITY	5		GO_REGULATION_OF_RESPONSE_TO_EXTERNAL_STIMULUS	3
GO_PROTEIN_FOLDING	5		GO_REGULATION_OF_SYMBIOTIC_PROCESS	3
GO_REGULATION_OF_CATABOLIC_PROCESS	5		GO_REPRODUCTIVE_SYSTEM_DEVELOPMENT	3
GO_REGULATION_OF_CELL_CYCLE	5		GO_RESPONSE_TO_BIOTIC_STIMULUS	3
GO_REGULATION_OF_CELL_DEVELOPMENT	5		GO_RESPONSE_TO_CYTOKINE	3
GO_REGULATION_OF_CELLULAR_CATABOLIC_PROCESS	5		GO_RESPONSE_TO_GROWTH_FACTOR	3
GO_REGULATION_OF_CYSTEINE_TYPE_ENDOPEPTIDASE_ACTIVITY	5		GO_RESPONSE_TO_HORMONE	3
GO_REGULATION_OF_EXTRINSIC_APOPTOTIC_SIGNALING_PATHWAY_VIA_DEATH_DOMAIN_RECEPTORS	5		GO_RNA_PROCESSING	3
GO_REGULATION_OF_LEUKOCYTE_DIFFERENTIATION	5		GO_RNA_SPLICING	3
GO_REGULATION_OF_MYELOID_CELL_DIFFERENTIATION	5		GO_RNA_SPLICING_VIA_TRANSESTERIFICATION_REACTIONS	3
GO_REGULATION_OF_PEPTIDE_TRANSPORT	5		GO_SECRETION	3
GO_RESPONSE_TO_EXTRACELLULAR_STIMULUS	5		GO_SISTER_CHROMATID_SEGREGATION	3
GO_TYPE_I_INTERFERON_PRODUCTION	5		GO_SKELETAL_SYSTEM_DEVELOPMENT	3
GO_AMIDE_BIOSYNTHETIC_PROCESS	4		GO_T_CELL_ACTIVATION	3
GO_CELL_ACTIVATION_INVOLVED_IN_IMMUNE_RESPONSE	4		GO_TRANSMEMBRANE_TRANSPORT	3
GO_CELL_PROJECTION_ORGANIZATION	4		GO_TUBE_DEVELOPMENT	3
GO_CELLULAR_RESPONSE_TO_EXTRACELLULAR_STIMULUS	4		GO_VIRAL_LIFE_CYCLE	3
GO_CELLULAR_RESPONSE_TO_STEROID_HORMONE_STIMULUS	4		GO_ACTIN_FILAMENT_BASED_PROCESS	2
GO_CENTRAL_NERVOUS_SYSTEM_DEVELOPMENT	4		GO_ACTIVATION_OF_INNATE_IMMUNE_RESPONSE	2
GO_CHROMOSOME_ORGANIZATION	4		GO_AMINO_ACID_ACTIVATION	2
GO_DEATH_INDUCING_SIGNALING_COMPLEX_ASSEMBLY	4		GO_APOPTOTIC_SIGNALING_PATHWAY	2
GO_DEVELOPMENTAL_PROCESS_INVOLVED_IN_REPRODUCTION	4		GO_ATP_DEPENDENT_CHROMATIN_REMODELING	2
GO_EXOCYTOSIS	4		GO_AXON_DEVELOPMENT	2
GO_EXTRACELLULAR_STRUCTURE_ORGANIZATION	4		GO_BEHAVIOR	2
GO_GOLGI_VESICLE_TRANSPORT	4		GO_CARBOHYDRATE_CATABOLIC_PROCESS	2
GO_HEART_DEVELOPMENT	4		GO_CARBOHYDRATE_DERIVATIVE_BIOSYNTHETIC_PROCESS	2
GO_IN_UTERO_EMBRYONIC_DEVELOPMENT	4		GO_CARBOHYDRATE_HOMEOSTASIS	2
GO_INTRACELLULAR_RECEPTOR_SIGNALING_PATHWAY	4		GO_CELL_ACTIVATION_INVOLVED_IN_IMMUNE_RESPONSE	2
GO_LEUKOCYTE_PROLIFERATION	4		GO_CELL_CYCLE_CHECKPOINT	2
GO_MEMBRANE_FUSION	4		GO_CELL_CYCLE_G2_M_PHASE_TRANSITION	2
GO_MODIFICATION_DEPENDENT_MACROMOLECULE_CATABOLIC_PROCESS	4		GO_CELL_JUNCTION_ASSEMBLY	2
GO_NEGATIVE_REGULATION_OF_CELL_CYCLE	4		GO_CELL_JUNCTION_ORGANIZATION	2
GO_NERVOUS_SYSTEM_PROCESS	4		GO_CELL_MATRIX_ADHESION	2
GO_NEURON_APOPTOTIC_PROCESS	4		GO_CELL_MORPHOGENESIS_INVOLVED_IN_NEURON_DIFFERENTIATION	2
GO_NUCLEOBASE_CONTAINING_SMALL_MOLECULE_METABOLIC_PROCESS	4		GO_CELL_PROJECTION_ASSEMBLY	2
GO_ORGANELLE_FUSION	4		GO_CELL_SUBSTRATE_ADHESION	2
GO_ORGANELLE_MEMBRANE_FUSION	4		GO_CELLULAR_AMINO_ACID_METABOLIC_PROCESS	2
GO_ORGANIC_ACID_METABOLIC_PROCESS	4		GO_CELLULAR_CARBOHYDRATE_METABOLIC_PROCESS	2
GO_PEPTIDYL_TYROSINE_MODIFICATION	4		GO_CELLULAR_COMPONENT_DISASSEMBLY	2
GO_POSITIVE_REGULATION_OF_CELLULAR_COMPONENT_ORGANIZATION	4		GO_CELLULAR_HOMEOSTASIS	2
GO_POSITIVE_REGULATION_OF_I_KAPPAB_KINASE_NF_KAPPAB_SIGNALING	4		GO_CELLULAR_RESPONSE_TO_ABIOTIC_STIMULUS	2
GO_POSITIVE_REGULATION_OF_LEUKOCYTE_DIFFERENTIATION	4		GO_CELLULAR_RESPONSE_TO_HEAT	2
GO_POSITIVE_REGULATION_OF_LYMPHOCYTE_ACTIVATION	4		GO_CELLULAR_RESPONSE_TO_HORMONE_STIMULUS	2
GO_POSITIVE_REGULATION_OF_MAPK_CASCADE	4		GO_CENTROMERE_COMPLEX_ASSEMBLY	2
GO_POSITIVE_REGULATION_OF_NF_KAPPAB_TRANSCRIPTION_FACTOR_ACTIVITY	4		GO_CHROMATIN_REMODELING_AT_CENTROMERE	2
GO_PROTEIN_COMPLEX_OLIGOMERIZATION	4		GO_CYTOKINE_PRODUCTION	2
GO_PROTEIN_HOMOOLIGOMERIZATION	4		GO_CYTOSOLIC_TRANSPORT	2
GO_PROTEIN_LOCALIZATION_TO_NUCLEUS	4		GO_DEVELOPMENTAL_GROWTH_INVOLVED_IN_MORPHOGENESIS	2
GO_PROTEIN_MATURATION	4		GO_DNA_METHYLATION_OR_DEMETHYLATION	2
GO_PROTEIN_POLYUBIQUITINATION	4		GO_DNA_MODIFICATION	2
GO_PURINE_CONTAINING_COMPOUND_BIOSYNTHETIC_PROCESS	4		GO_DNA_REPLICATION_INDEPENDENT_NUCLEOSOME_ORGANIZATION	2
GO_PURINE_CONTAINING_COMPOUND_METABOLIC_PROCESS	4		GO_DNA_TEMPLATED_TRANSCRIPTION_ELONGATION	2
GO_REGULATION_OF_ADAPTIVE_IMMUNE_RESPONSE	4		GO_EMBRYONIC_ORGAN_MORPHOGENESIS	2
GO_REGULATION_OF_CELLULAR_AMIDE_METABOLIC_PROCESS	4		GO_EMBRYONIC_SKELETAL_SYSTEM_DEVELOPMENT	2
GO_REGULATION_OF_EPITHELIAL_CELL_DIFFERENTIATION	4		GO_EPIDERMAL_GROWTH_FACTOR_RECEPTOR_SIGNALING_PATHWAY	2
GO_REGULATION_OF_INFLAMMATORY_RESPONSE	4		GO_EPITHELIUM_DEVELOPMENT	2
GO_REGULATION_OF_INTRACELLULAR_PROTEIN_TRANSPORT	4		GO_ERBB_SIGNALING_PATHWAY	2
GO_REGULATION_OF_INTRACELLULAR_TRANSPORT	4		GO_ERYTHROCYTE_HOMEOSTASIS	2
GO_REGULATION_OF_LEUKOCYTE_MEDIATED_IMMUNITY	4		GO_ESTABLISHMENT_OF_RNA_LOCALIZATION	2
GO_REGULATION_OF_LEUKOCYTE_PROLIFERATION	4		GO_EXOCYTOSIS	2
GO_REGULATION_OF_MITOCHONDRION_ORGANIZATION	4		GO_GENE_SILENCING	2
GO_REGULATION_OF_NERVOUS_SYSTEM_DEVELOPMENT	4		GO_GENERATION_OF_PRECURSOR_METABOLITES_AND_ENERGY	2
GO_REGULATION_OF_SECRETION	4		GO_GLAND_DEVELOPMENT	2
GO_REGULATION_OF_SYSTEM_PROCESS	4		GO_GLIAL_CELL_DEVELOPMENT	2
GO_REGULATION_OF_TRANSFERASE_ACTIVITY	4		GO_GLYCEROPHOSPHOLIPID_METABOLIC_PROCESS	2
GO_REGULATION_OF_TUMOR_NECROSIS_FACTOR_MEDIATED_SIGNALING_PATHWAY	4		GO_GOLGI_TO_ENDOSOME_TRANSPORT	2
GO_REGULATION_OF_VASCULATURE_DEVELOPMENT	4		GO_GOLGI_VESICLE_TRANSPORT	2
GO_REGULATION_OF_VESICLE_MEDIATED_TRANSPORT	4		GO_HEART_MORPHOGENESIS	2
GO_REPRODUCTION	4		GO_HEPATICOBILIARY_SYSTEM_DEVELOPMENT	2
GO_RESPONSE_TO_DRUG	4		GO_HETEROCHROMATIN_ORGANIZATION	2
GO_RESPONSE_TO_INTERLEUKIN_6	4		GO_HINDBRAIN_DEVELOPMENT	2
GO_RESPONSE_TO_METAL_ION	4		GO_HISTONE_EXCHANGE	2
GO_RESPONSE_TO_PEPTIDE	4		GO_HISTONE_METHYLATION	2
GO_RESPONSE_TO_PEPTIDE_HORMONE	4		GO_IMMUNE_RESPONSE_REGULATING_SIGNALING_PATHWAY	2
GO_RESPONSE_TO_STEROID_HORMONE	4		GO_IN_UTERO_EMBRYONIC_DEVELOPMENT	2
GO_RESPONSE_TO_TOPOLOGICALLY_INCORRECT_PROTEIN	4		GO_LAMELLIPODIUM_ASSEMBLY	2
GO_T_CELL_MEDIATED_IMMUNITY	4		GO_LAMELLIPODIUM_ORGANIZATION	2
GO_T_CELL_PROLIFERATION	4		GO_LEUKOCYTE_MEDIATED_IMMUNITY	2
GO_TRANSMEMBRANE_RECEPTOR_PROTEIN_TYROSINE_KINASE_SIGNALING_PATHWAY	4		GO_MACROAUTOPHAGY	2
GO_TUBE_DEVELOPMENT	4		GO_MAINTENANCE_OF_CELL_NUMBER	2
GO_TUBE_MORPHOGENESIS	4		GO_MAINTENANCE_OF_LOCATION	2
GO_TUMOR_NECROSIS_FACTOR_SUPERFAMILY_CYTOKINE_PRODUCTION	4		GO_MAINTENANCE_OF_LOCATION_IN_CELL	2
GO_VASCULATURE_DEVELOPMENT	4		GO_MAINTENANCE_OF_PROTEIN_LOCATION	2
GO_VESICLE_FUSION_WITH_ENDOPLASMIC_RETICULUM_GOLGI_INTERMEDIATE_COMPARTMENT_ERGIC_MEMBRANE	4		GO_MAINTENANCE_OF_PROTEIN_LOCATION_IN_CELL	2
GO_ACTIN_FILAMENT_BASED_PROCESS	3		GO_METENCEPHALON_DEVELOPMENT	2
GO_ANIMAL_ORGAN_MORPHOGENESIS	3		GO_MICROTUBULE_BASED_MOVEMENT	2
GO_ATP_METABOLIC_PROCESS	3		GO_MICROTUBULE_CYTOSKELETON_ORGANIZATION	2
GO_BEHAVIOR	3		GO_MICROTUBULE_CYTOSKELETON_ORGANIZATION_INVOLVED_IN_MITOSIS	2
GO_BLOOD_VESSEL_MORPHOGENESIS	3		GO_MITOCHONDRIAL_GENE_EXPRESSION	2
GO_CELL_AGING	3		GO_MITOCHONDRIAL_TRANSLATION	2
GO_CELL_CELL_SIGNALING_BY_WNT	3		GO_MITOTIC_SPINDLE_ASSEMBLY	2
GO_CELL_CYCLE_ARREST	3		GO_MITOTIC_SPINDLE_ORGANIZATION	2
GO_CELL_GROWTH	3		GO_MUSCLE_STRUCTURE_DEVELOPMENT	2
GO_CELL_KILLING	3		GO_MYELOID_CELL_DEVELOPMENT	2
GO_CELL_MORPHOGENESIS	3		GO_MYELOID_LEUKOCYTE_ACTIVATION	2
GO_CELL_SURFACE_RECEPTOR_SIGNALING_PATHWAY_INVOLVED_IN_CELL_CELL_SIGNALING	3		GO_MYELOID_LEUKOCYTE_MEDIATED_IMMUNITY	2
GO_CELLULAR_AMINO_ACID_METABOLIC_PROCESS	3		GO_NCRNA_METABOLIC_PROCESS	2
GO_CELLULAR_LIPID_METABOLIC_PROCESS	3		GO_NECROTIC_CELL_DEATH	2
GO_CELLULAR_RESPIRATION	3		GO_NEGATIVE_REGULATION_OF_BINDING	2
GO_CELLULAR_RESPONSE_TO_CHEMICAL_STRESS	3		GO_NEGATIVE_REGULATION_OF_CATABOLIC_PROCESS	2
GO_CELLULAR_RESPONSE_TO_PEPTIDE	3		GO_NEGATIVE_REGULATION_OF_CELL_CYCLE_PROCESS	2
GO_CELLULAR_RESPONSE_TO_STARVATION	3		GO_NEGATIVE_REGULATION_OF_CELL_DEATH	2
GO_CELLULAR_RESPONSE_TO_TOPOLOGICALLY_INCORRECT_PROTEIN	3		GO_NEGATIVE_REGULATION_OF_CELL_POPULATION_PROLIFERATION	2
GO_CHROMATIN_ORGANIZATION	3		GO_NEGATIVE_REGULATION_OF_CELLULAR_CATABOLIC_PROCESS	2
GO_COVALENT_CHROMATIN_MODIFICATION	3		GO_NEGATIVE_REGULATION_OF_DNA_BINDING	2
GO_CYTOSKELETON_ORGANIZATION	3		GO_NEGATIVE_REGULATION_OF_RESPONSE_TO_STIMULUS	2
GO_DNA_TEMPLATED_TRANSCRIPTION_INITIATION	3		GO_NEGATIVE_REGULATION_OF_STEM_CELL_DIFFERENTIATION	2
GO_ENDOCYTOSIS	3		GO_NEGATIVE_REGULATION_OF_TRANSPORT	2
GO_ENDOPLASMIC_RETICULUM_TO_GOLGI_VESICLE_MEDIATED_TRANSPORT	3		GO_NOTCH_SIGNALING_PATHWAY	2
GO_ENDOPLASMIC_RETICULUM_UNFOLDED_PROTEIN_RESPONSE	3		GO_NUCLEAR_EXPORT	2
GO_ENERGY_DERIVATION_BY_OXIDATION_OF_ORGANIC_COMPOUNDS	3		GO_NUCLEAR_TRANSPORT	2
GO_ERYTHROCYTE_HOMEOSTASIS	3		GO_NUCLEOBASE_CONTAINING_COMPOUND_TRANSPORT	2
GO_ESTABLISHMENT_OF_PROTEIN_LOCALIZATION_TO_ORGANELLE	3		GO_NUCLEOBASE_CONTAINING_SMALL_MOLECULE_METABOLIC_PROCESS	2
GO_GENERATION_OF_PRECURSOR_METABOLITES_AND_ENERGY	3		GO_NUCLEOSOME_ASSEMBLY	2
GO_GLYCOPROTEIN_BIOSYNTHETIC_PROCESS	3		GO_OLIGODENDROCYTE_DEVELOPMENT	2
GO_GLYCOSYLATION	3		GO_OLIGODENDROCYTE_DIFFERENTIATION	2
GO_GROWTH	3		GO_ORGAN_GROWTH	2
GO_HORMONE_MEDIATED_SIGNALING_PATHWAY	3		GO_ORGANOPHOSPHATE_BIOSYNTHETIC_PROCESS	2
GO_INTERACTION_WITH_HOST	3		GO_PHOSPHATIDYLINOSITOL_METABOLIC_PROCESS	2
GO_INTERLEUKIN_27_MEDIATED_SIGNALING_PATHWAY	3		GO_PHOSPHOLIPID_METABOLIC_PROCESS	2
GO_INTERLEUKIN_35_MEDIATED_SIGNALING_PATHWAY	3		GO_POSITIVE_REGULATION_OF_CELL_ADHESION	2
GO_INTERLEUKIN_6_MEDIATED_SIGNALING_PATHWAY	3		GO_POSITIVE_REGULATION_OF_CELL_DEATH	2
GO_INTRACELLULAR_STEROID_HORMONE_RECEPTOR_SIGNALING_PATHWAY	3		GO_POSITIVE_REGULATION_OF_CELL_DEVELOPMENT	2
GO_ION_HOMEOSTASIS	3		GO_POSITIVE_REGULATION_OF_CELL_POPULATION_PROLIFERATION	2
GO_LEUKOCYTE_APOPTOTIC_PROCESS	3		GO_POSITIVE_REGULATION_OF_CELL_PROJECTION_ORGANIZATION	2
GO_LEUKOCYTE_MEDIATED_CYTOTOXICITY	3		GO_POSITIVE_REGULATION_OF_CHROMATIN_ASSEMBLY_OR_DISASSEMBLY	2
GO_LEUKOCYTE_MIGRATION	3		GO_POSITIVE_REGULATION_OF_CYTOKINE_PRODUCTION	2
GO_LIPID_BIOSYNTHETIC_PROCESS	3		GO_POSITIVE_REGULATION_OF_DEFENSE_RESPONSE	2
GO_LIPID_METABOLIC_PROCESS	3		GO_POSITIVE_REGULATION_OF_DNA_METABOLIC_PROCESS	2
GO_LYMPHOCYTE_APOPTOTIC_PROCESS	3		GO_POSITIVE_REGULATION_OF_DNA_TEMPLATED_TRANSCRIPTION_INITIATION	2
GO_MESENCHYMAL_CELL_DIFFERENTIATION	3		GO_POSITIVE_REGULATION_OF_HYDROLASE_ACTIVITY	2
GO_MESENCHYME_DEVELOPMENT	3		GO_POSITIVE_REGULATION_OF_INNATE_IMMUNE_RESPONSE	2
GO_METAL_ION_HOMEOSTASIS	3		GO_POSITIVE_REGULATION_OF_INTRACELLULAR_SIGNAL_TRANSDUCTION	2
GO_MORPHOGENESIS_OF_AN_EPITHELIUM	3		GO_POSITIVE_REGULATION_OF_LAMELLIPODIUM_ORGANIZATION	2
GO_MULTICELLULAR_ORGANISMAL_HOMEOSTASIS	3		GO_POSITIVE_REGULATION_OF_MAPK_CASCADE	2
GO_MUSCLE_CELL_PROLIFERATION	3		GO_POSITIVE_REGULATION_OF_PHOSPHORUS_METABOLIC_PROCESS	2
GO_MUSCLE_STRUCTURE_DEVELOPMENT	3		GO_POSITIVE_REGULATION_OF_PROTEIN_MODIFICATION_PROCESS	2
GO_MUSCLE_SYSTEM_PROCESS	3		GO_POSITIVE_REGULATION_OF_RESPONSE_TO_BIOTIC_STIMULUS	2
GO_MUSCLE_TISSUE_DEVELOPMENT	3		GO_POSITIVE_REGULATION_OF_RESPONSE_TO_EXTERNAL_STIMULUS	2
GO_MYELOID_CELL_HOMEOSTASIS	3		GO_POSITIVE_REGULATION_OF_TRANSCRIPTION_INITIATION_FROM_RNA_POLYMERASE_II_PROMOTER	2
GO_MYELOID_LEUKOCYTE_MEDIATED_IMMUNITY	3		GO_POSITIVE_REGULATION_OF_TRANSPORT	2
GO_NECROTIC_CELL_DEATH	3		GO_POSITIVE_REGULATION_OF_TYPE_I_INTERFERON_PRODUCTION	2
GO_NEGATIVE_REGULATION_OF_CATABOLIC_PROCESS	3		GO_POSITIVE_REGULATION_OF_VIRAL_PROCESS	2
GO_NEGATIVE_REGULATION_OF_CATALYTIC_ACTIVITY	3		GO_POST_GOLGI_VESICLE_MEDIATED_TRANSPORT	2
GO_NEGATIVE_REGULATION_OF_CELL_ADHESION	3		GO_POSTTRANSCRIPTIONAL_REGULATION_OF_GENE_EXPRESSION	2
GO_NEGATIVE_REGULATION_OF_CELL_CELL_ADHESION	3		GO_PROGRAMMED_NECROTIC_CELL_DEATH	2
GO_NEGATIVE_REGULATION_OF_CELLULAR_CATABOLIC_PROCESS	3		GO_PROTEIN_CONTAINING_COMPLEX_LOCALIZATION	2
GO_NEGATIVE_REGULATION_OF_CELLULAR_PROTEIN_LOCALIZATION	3		GO_PROTEIN_IMPORT	2
GO_NEGATIVE_REGULATION_OF_DEFENSE_RESPONSE	3		GO_PROTEIN_MATURATION	2
GO_NEGATIVE_REGULATION_OF_NEURON_DEATH	3		GO_PROTEIN_METHYLATION	2
GO_NEGATIVE_REGULATION_OF_PROTEIN_MODIFICATION_PROCESS	3		GO_PROTEIN_POLYUBIQUITINATION	2
GO_NEGATIVE_REGULATION_OF_PROTEOLYSIS	3		GO_PROTEIN_TARGETING	2
GO_NEGATIVE_REGULATION_OF_RESPONSE_TO_EXTERNAL_STIMULUS	3		GO_PURINE_CONTAINING_COMPOUND_METABOLIC_PROCESS	2
GO_NEUROINFLAMMATORY_RESPONSE	3		GO_REGULATION_OF_CARBOHYDRATE_METABOLIC_PROCESS	2
GO_NEURON_DEVELOPMENT	3		GO_REGULATION_OF_CELL_ADHESION	2
GO_NIK_NF_KAPPAB_SIGNALING	3		GO_REGULATION_OF_CELL_CYCLE_PHASE_TRANSITION	2
GO_NUCLEAR_TRANSPORT	3		GO_REGULATION_OF_CELL_DEVELOPMENT	2
GO_NUCLEOSIDE_PHOSPHATE_BIOSYNTHETIC_PROCESS	3		GO_REGULATION_OF_CELL_MORPHOGENESIS	2
GO_NUCLEOSIDE_TRIPHOSPHATE_BIOSYNTHETIC_PROCESS	3		GO_REGULATION_OF_CELL_MORPHOGENESIS_INVOLVED_IN_DIFFERENTIATION	2
GO_NUCLEOSIDE_TRIPHOSPHATE_METABOLIC_PROCESS	3		GO_REGULATION_OF_CELL_SIZE	2
GO_ORGANELLE_FISSION	3		GO_REGULATION_OF_CELLULAR_PROTEIN_CATABOLIC_PROCESS	2
GO_ORGANOPHOSPHATE_BIOSYNTHETIC_PROCESS	3		GO_REGULATION_OF_CELLULAR_RESPONSE_TO_HEAT	2
GO_ORGANOPHOSPHATE_METABOLIC_PROCESS	3		GO_REGULATION_OF_CHROMATIN_ASSEMBLY	2
GO_PATTERN_RECOGNITION_RECEPTOR_SIGNALING_PATHWAY	3		GO_REGULATION_OF_CHROMATIN_ASSEMBLY_OR_DISASSEMBLY	2
GO_POSITIVE_REGULATION_OF_CELL_DEVELOPMENT	3		GO_REGULATION_OF_CHROMOSOME_SEGREGATION	2
GO_POSITIVE_REGULATION_OF_CELLULAR_PROTEIN_LOCALIZATION	3		GO_REGULATION_OF_CIRCADIAN_RHYTHM	2
GO_POSITIVE_REGULATION_OF_CYSTEINE_TYPE_ENDOPEPTIDASE_ACTIVITY_INVOLVED_IN_APOPTOTIC_SIGNALING_PATHWAY	3		GO_REGULATION_OF_DNA_BINDING	2
GO_POSITIVE_REGULATION_OF_ESTABLISHMENT_OF_PROTEIN_LOCALIZATION	3		GO_REGULATION_OF_DNA_TEMPLATED_TRANSCRIPTION_ELONGATION	2
GO_POSITIVE_REGULATION_OF_INFLAMMATORY_RESPONSE	3		GO_REGULATION_OF_DNA_TEMPLATED_TRANSCRIPTION_IN_RESPONSE_TO_STRESS	2
GO_POSITIVE_REGULATION_OF_LEUKOCYTE_MIGRATION	3		GO_REGULATION_OF_DNA_TEMPLATED_TRANSCRIPTION_INITIATION	2
GO_POSITIVE_REGULATION_OF_MYELOID_CELL_DIFFERENTIATION	3		GO_REGULATION_OF_GENE_SILENCING	2
GO_POSITIVE_REGULATION_OF_PEPTIDYL_TYROSINE_PHOSPHORYLATION	3		GO_REGULATION_OF_HEMOPOIESIS	2
GO_POSITIVE_REGULATION_OF_TUMOR_NECROSIS_FACTOR_SUPERFAMILY_CYTOKINE_PRODUCTION	3		GO_REGULATION_OF_HORMONE_LEVELS	2
GO_POSITIVE_REGULATION_OF_TYPE_I_INTERFERON_PRODUCTION	3		GO_REGULATION_OF_HYDROLASE_ACTIVITY	2
GO_POSITIVE_REGULATION_OF_VASCULATURE_DEVELOPMENT	3		GO_REGULATION_OF_INTRACELLULAR_PROTEIN_TRANSPORT	2
GO_POSTTRANSCRIPTIONAL_REGULATION_OF_GENE_EXPRESSION	3		GO_REGULATION_OF_INTRACELLULAR_TRANSPORT	2
GO_PROCESS_UTILIZING_AUTOPHAGIC_MECHANISM	3		GO_REGULATION_OF_LAMELLIPODIUM_ORGANIZATION	2
GO_PROGRAMMED_NECROTIC_CELL_DEATH	3		GO_REGULATION_OF_LIPID_METABOLIC_PROCESS	2
GO_PROTEASOMAL_PROTEIN_CATABOLIC_PROCESS	3		GO_REGULATION_OF_MAPK_CASCADE	2
GO_PROTEIN_HOMOTETRAMERIZATION	3		GO_REGULATION_OF_MICROTUBULE_BASED_PROCESS	2
GO_PROTEIN_LOCALIZATION_TO_MEMBRANE	3		GO_REGULATION_OF_MICROTUBULE_CYTOSKELETON_ORGANIZATION	2
GO_PROTEIN_MODIFICATION_BY_SMALL_PROTEIN_REMOVAL	3		GO_REGULATION_OF_MITOTIC_SPINDLE_ASSEMBLY	2
GO_PROTEIN_PROCESSING	3		GO_REGULATION_OF_MRNA_METABOLIC_PROCESS	2
GO_PROTEIN_TETRAMERIZATION	3		GO_REGULATION_OF_MRNA_PROCESSING	2
GO_PURINE_NUCLEOSIDE_TRIPHOSPHATE_METABOLIC_PROCESS	3		GO_REGULATION_OF_MRNA_SPLICING_VIA_SPLICEOSOME	2
GO_RAS_PROTEIN_SIGNAL_TRANSDUCTION	3		GO_REGULATION_OF_MYELOID_CELL_DIFFERENTIATION	2
GO_REACTIVE_OXYGEN_SPECIES_METABOLIC_PROCESS	3		GO_REGULATION_OF_NUCLEOCYTOPLASMIC_TRANSPORT	2
GO_RECEPTOR_MEDIATED_ENDOCYTOSIS	3		GO_REGULATION_OF_ORGANELLE_ASSEMBLY	2
GO_REGULATION_OF_ANIMAL_ORGAN_MORPHOGENESIS	3		GO_REGULATION_OF_PEPTIDE_TRANSPORT	2
GO_REGULATION_OF_ATP_METABOLIC_PROCESS	3		GO_REGULATION_OF_PROTEASOMAL_PROTEIN_CATABOLIC_PROCESS	2
GO_REGULATION_OF_CELL_CYCLE_PROCESS	3		GO_REGULATION_OF_PROTEASOMAL_UBIQUITIN_DEPENDENT_PROTEIN_CATABOLIC_PROCESS	2
GO_REGULATION_OF_CELL_KILLING	3		GO_REGULATION_OF_PROTEIN_CATABOLIC_PROCESS	2
GO_REGULATION_OF_CELL_MORPHOGENESIS	3		GO_REGULATION_OF_PROTEIN_CONTAINING_COMPLEX_ASSEMBLY	2
GO_REGULATION_OF_CELL_PROJECTION_ORGANIZATION	3		GO_REGULATION_OF_PROTEIN_EXPORT_FROM_NUCLEUS	2
GO_REGULATION_OF_CELLULAR_COMPONENT_BIOGENESIS	3		GO_REGULATION_OF_PROTEIN_LOCALIZATION_TO_NUCLEUS	2
GO_REGULATION_OF_CYSTEINE_TYPE_ENDOPEPTIDASE_ACTIVITY_INVOLVED_IN_APOPTOTIC_SIGNALING_PATHWAY	3		GO_REGULATION_OF_PROTEIN_STABILITY	2
GO_REGULATION_OF_LEUKOCYTE_MEDIATED_CYTOTOXICITY	3		GO_REGULATION_OF_PROTEOLYSIS	2
GO_REGULATION_OF_LEUKOCYTE_MIGRATION	3		GO_REGULATION_OF_RNA_SPLICING	2
GO_REGULATION_OF_LYMPHOCYTE_DIFFERENTIATION	3		GO_REGULATION_OF_SIGNAL_TRANSDUCTION_BY_P53_CLASS_MEDIATOR	2
GO_REGULATION_OF_LYMPHOCYTE_MEDIATED_IMMUNITY	3		GO_REGULATION_OF_SISTER_CHROMATID_SEGREGATION	2
GO_REGULATION_OF_MAP_KINASE_ACTIVITY	3		GO_REGULATION_OF_SMALL_MOLECULE_METABOLIC_PROCESS	2
GO_REGULATION_OF_NEURON_DIFFERENTIATION	3		GO_REGULATION_OF_SPINDLE_ASSEMBLY	2
GO_REGULATION_OF_PEPTIDYL_TYROSINE_PHOSPHORYLATION	3		GO_REGULATION_OF_SPINDLE_ORGANIZATION	2
GO_REGULATION_OF_PROTEIN_CATABOLIC_PROCESS	3		GO_REGULATION_OF_STEM_CELL_DIFFERENTIATION	2
GO_REGULATION_OF_PROTEIN_KINASE_ACTIVITY	3		GO_REGULATION_OF_TELOMERE_MAINTENANCE	2
GO_REGULATION_OF_PROTEIN_SERINE_THREONINE_KINASE_ACTIVITY	3		GO_REGULATION_OF_TRANSCRIPTION_ELONGATION_FROM_RNA_POLYMERASE_II_PROMOTER	2
GO_REGULATION_OF_RAS_PROTEIN_SIGNAL_TRANSDUCTION	3		GO_REGULATION_OF_TRANSCRIPTION_INITIATION_FROM_RNA_POLYMERASE_II_PROMOTER	2
GO_REGULATION_OF_SMALL_GTPASE_MEDIATED_SIGNAL_TRANSDUCTION	3		GO_REGULATION_OF_TRANSFERASE_ACTIVITY	2
GO_REGULATION_OF_STRESS_ACTIVATED_PROTEIN_KINASE_SIGNALING_CASCADE	3		GO_REGULATION_OF_TRANSPORT	2
GO_REGULATION_OF_T_CELL_DIFFERENTIATION	3		GO_REGULATION_OF_UBIQUITIN_DEPENDENT_PROTEIN_CATABOLIC_PROCESS	2
GO_REGULATION_OF_T_CELL_MEDIATED_IMMUNITY	3		GO_REGULATION_OF_VIRAL_GENOME_REPLICATION	2
GO_REGULATION_OF_TYPE_I_INTERFERON_MEDIATED_SIGNALING_PATHWAY	3		GO_REGULATION_OF_VIRAL_LIFE_CYCLE	2
GO_RESPONSE_TO_AMINO_ACID_STARVATION	3		GO_RESPONSE_TO_CATECHOLAMINE	2
GO_RESPONSE_TO_ANTIBIOTIC	3		GO_RESPONSE_TO_DOPAMINE	2
GO_RESPONSE_TO_GROWTH_FACTOR	3		GO_RESPONSE_TO_EPIDERMAL_GROWTH_FACTOR	2
GO_RESPONSE_TO_INTERFERON_BETA	3		GO_RESPONSE_TO_HEAT	2
GO_RESPONSE_TO_INTERLEUKIN_12	3		GO_RESPONSE_TO_LIGHT_STIMULUS	2
GO_RESPONSE_TO_OXIDATIVE_STRESS	3		GO_RESPONSE_TO_PEPTIDE	2
GO_RESPONSE_TO_STARVATION	3		GO_RESPONSE_TO_PEPTIDE_HORMONE	2
GO_RIBONUCLEOSIDE_TRIPHOSPHATE_BIOSYNTHETIC_PROCESS	3		GO_RESPONSE_TO_RADIATION	2
GO_RIBONUCLEOSIDE_TRIPHOSPHATE_METABOLIC_PROCESS	3		GO_RESPONSE_TO_TEMPERATURE_STIMULUS	2
GO_RIBOSE_PHOSPHATE_BIOSYNTHETIC_PROCESS	3		GO_RESPONSE_TO_UV	2
GO_RIBOSE_PHOSPHATE_METABOLIC_PROCESS	3		GO_RIBOSE_PHOSPHATE_METABOLIC_PROCESS	2
GO_SMALL_GTPASE_MEDIATED_SIGNAL_TRANSDUCTION	3		GO_RNA_LOCALIZATION	2
GO_SMOOTH_MUSCLE_CELL_PROLIFERATION	3		GO_SENSORY_ORGAN_DEVELOPMENT	2
GO_STEM_CELL_DIFFERENTIATION	3		GO_SEX_DIFFERENTIATION	2
GO_STEROID_HORMONE_MEDIATED_SIGNALING_PATHWAY	3		GO_SIGNAL_TRANSDUCTION_BY_P53_CLASS_MEDIATOR	2
GO_STRESS_ACTIVATED_PROTEIN_KINASE_SIGNALING_CASCADE	3		GO_SIGNAL_TRANSDUCTION_BY_PROTEIN_PHOSPHORYLATION	2
GO_SUPRAMOLECULAR_FIBER_ORGANIZATION	3		GO_SMALL_GTPASE_MEDIATED_SIGNAL_TRANSDUCTION	2
GO_T_CELL_APOPTOTIC_PROCESS	3		GO_SMALL_MOLECULE_BIOSYNTHETIC_PROCESS	2
GO_TISSUE_MORPHOGENESIS	3		GO_SPINDLE_ASSEMBLY	2
GO_TOLL_LIKE_RECEPTOR_SIGNALING_PATHWAY	3		GO_SPINDLE_ORGANIZATION	2
GO_TRANSCRIPTION_INITIATION_FROM_RNA_POLYMERASE_II_PROMOTER	3		GO_STEM_CELL_DIFFERENTIATION	2
GO_TRANSMEMBRANE_RECEPTOR_PROTEIN_SERINE_THREONINE_KINASE_SIGNALING_PATHWAY	3		GO_TELOMERE_ORGANIZATION	2
GO_UROGENITAL_SYSTEM_DEVELOPMENT	3		GO_TISSUE_MIGRATION	2
GO_ACTIN_FILAMENT_ORGANIZATION	2		GO_TISSUE_MORPHOGENESIS	2
GO_ACTIN_POLYMERIZATION_OR_DEPOLYMERIZATION	2		GO_TRANSCRIPTION_ELONGATION_FROM_RNA_POLYMERASE_II_PROMOTER	2
GO_ACTIVATED_T_CELL_PROLIFERATION	2		GO_TRNA_METABOLIC_PROCESS	2
GO_ACTIVATION_INDUCED_CELL_DEATH_OF_T_CELLS	2		GO_TUBE_MORPHOGENESIS	2
GO_ACTIVATION_OF_CYSTEINE_TYPE_ENDOPEPTIDASE_ACTIVITY	2		GO_TYPE_I_INTERFERON_PRODUCTION	2
GO_ACTIVATION_OF_IMMUNE_RESPONSE	2		GO_VIRAL_GENE_EXPRESSION	2
GO_ADAPTIVE_THERMOGENESIS	2		GO_VIRAL_GENOME_REPLICATION	2
GO_ALPHA_AMINO_ACID_METABOLIC_PROCESS	2		GO_ACTIN_FILAMENT_ORGANIZATION	1
GO_ALPHA_BETA_T_CELL_ACTIVATION	2		GO_ACTIN_NUCLEATION	1
GO_ALPHA_BETA_T_CELL_DIFFERENTIATION	2		GO_ACTIN_POLYMERIZATION_OR_DEPOLYMERIZATION	1
GO_AMEBOIDAL_TYPE_CELL_MIGRATION	2		GO_ACTIVATION_OF_MAPK_ACTIVITY	1
GO_ANATOMICAL_STRUCTURE_MATURATION	2		GO_ACTIVATION_OF_PROTEIN_KINASE_ACTIVITY	1
GO_ANTIGEN_PROCESSING_AND_PRESENTATION_OF_PEPTIDE_ANTIGEN_VIA_MHC_CLASS_IB	2		GO_ACTOMYOSIN_STRUCTURE_ORGANIZATION	1
GO_ANTIGEN_PROCESSING_AND_PRESENTATION_VIA_MHC_CLASS_IB	2		GO_ADAPTIVE_THERMOGENESIS	1
GO_AORTIC_VALVE_DEVELOPMENT	2		GO_ADULT_BEHAVIOR	1
GO_APOPTOTIC_MITOCHONDRIAL_CHANGES	2		GO_AGING	1
GO_APOPTOTIC_PROCESS_INVOLVED_IN_DEVELOPMENT	2		GO_ALCOHOL_BIOSYNTHETIC_PROCESS	1
GO_APOPTOTIC_PROCESS_INVOLVED_IN_MORPHOGENESIS	2		GO_ALCOHOL_METABOLIC_PROCESS	1
GO_ATP_BIOSYNTHETIC_PROCESS	2		GO_AMINOACYL_TRNA_METABOLISM_INVOLVED_IN_TRANSLATIONAL_FIDELITY	1
GO_AXON_DEVELOPMENT	2		GO_AMYLOID_BETA_FORMATION	1
GO_CARDIAC_MUSCLE_TISSUE_DEVELOPMENT	2		GO_AMYLOID_BETA_METABOLIC_PROCESS	1
GO_CATION_TRANSPORT	2		GO_AMYLOID_PRECURSOR_PROTEIN_BIOSYNTHETIC_PROCESS	1
GO_CD8_POSITIVE_ALPHA_BETA_T_CELL_ACTIVATION	2		GO_AMYLOID_PRECURSOR_PROTEIN_CATABOLIC_PROCESS	1
GO_CD8_POSITIVE_ALPHA_BETA_T_CELL_DIFFERENTIATION	2		GO_AMYLOID_PRECURSOR_PROTEIN_METABOLIC_PROCESS	1
GO_CELL_CELL_JUNCTION_ASSEMBLY	2		GO_ANTERIOR_POSTERIOR_PATTERN_SPECIFICATION	1
GO_CELL_CELL_JUNCTION_ORGANIZATION	2		GO_APICAL_JUNCTION_ASSEMBLY	1
GO_CELL_CYCLE_PHASE_TRANSITION	2		GO_APPENDAGE_DEVELOPMENT	1
GO_CELL_DEATH_IN_RESPONSE_TO_OXIDATIVE_STRESS	2		GO_APPENDAGE_MORPHOGENESIS	1
GO_CELL_JUNCTION_ASSEMBLY	2		GO_ARP2_3_COMPLEX_MEDIATED_ACTIN_NUCLEATION	1
GO_CELL_JUNCTION_ORGANIZATION	2		GO_ARTERY_DEVELOPMENT	1
GO_CELL_MATURATION	2		GO_ARTERY_MORPHOGENESIS	1
GO_CELL_MORPHOGENESIS_INVOLVED_IN_DIFFERENTIATION	2		GO_ASTROCYTE_DIFFERENTIATION	1
GO_CELL_PROLIFERATION_INVOLVED_IN_KIDNEY_DEVELOPMENT	2		GO_ATP_METABOLIC_PROCESS	1
GO_CELL_REDOX_HOMEOSTASIS	2		GO_ATRIOVENTRICULAR_CANAL_DEVELOPMENT	1
GO_CELL_SUBSTRATE_ADHESION	2		GO_ATTACHMENT_OF_MITOTIC_SPINDLE_MICROTUBULES_TO_KINETOCHORE	1
GO_CELLULAR_EXTRAVASATION	2		GO_ATTACHMENT_OF_SPINDLE_MICROTUBULES_TO_KINETOCHORE	1
GO_CELLULAR_ION_HOMEOSTASIS	2		GO_AUTOPHAGOSOME_ORGANIZATION	1
GO_CELLULAR_RESPONSE_TO_BIOTIC_STIMULUS	2		GO_AUTOPHAGY_OF_MITOCHONDRION	1
GO_CELLULAR_RESPONSE_TO_DNA_DAMAGE_STIMULUS	2		GO_AUTOPHAGY_OF_NUCLEUS	1
GO_CELLULAR_RESPONSE_TO_INORGANIC_SUBSTANCE	2		GO_AUTOPHAGY_OF_PEROXISOME	1
GO_CELLULAR_RESPONSE_TO_INTERFERON_BETA	2		GO_AXIS_ELONGATION	1
GO_CELLULAR_RESPONSE_TO_MOLECULE_OF_BACTERIAL_ORIGIN	2		GO_AXIS_ELONGATION_INVOLVED_IN_SOMITOGENESIS	1
GO_CELLULAR_RESPONSE_TO_OXYGEN_LEVELS	2		GO_AXO_DENDRITIC_PROTEIN_TRANSPORT	1
GO_CELLULAR_RESPONSE_TO_PEPTIDE_HORMONE_STIMULUS	2		GO_AXO_DENDRITIC_TRANSPORT	1
GO_CELLULAR_SENESCENCE	2		GO_AXON_ENSHEATHMENT_IN_CENTRAL_NERVOUS_SYSTEM	1
GO_CENTRAL_NERVOUS_SYSTEM_NEURON_DIFFERENTIATION	2		GO_AXON_EXTENSION	1
GO_CERAMIDE_BIOSYNTHETIC_PROCESS	2		GO_B_CELL_ACTIVATION	1
GO_CERAMIDE_METABOLIC_PROCESS	2		GO_B_CELL_DIFFERENTIATION	1
GO_COAGULATION	2		GO_BERGMANN_GLIAL_CELL_DIFFERENTIATION	1
GO_CORTICOSTEROID_RECEPTOR_SIGNALING_PATHWAY	2		GO_BETA_CATENIN_TCF_COMPLEX_ASSEMBLY	1
GO_CYTOKINE_METABOLIC_PROCESS	2		GO_BLASTOCYST_DEVELOPMENT	1
GO_CYTOKINE_PRODUCTION_INVOLVED_IN_IMMUNE_RESPONSE	2		GO_BLASTOCYST_FORMATION	1
GO_DEPHOSPHORYLATION	2		GO_BLOOD_VESSEL_MORPHOGENESIS	1
GO_DEVELOPMENTAL_MATURATION	2		GO_BODY_MORPHOGENESIS	1
GO_DIVALENT_INORGANIC_CATION_HOMEOSTASIS	2		GO_BONE_CELL_DEVELOPMENT	1
GO_EMBRYONIC_MORPHOGENESIS	2		GO_BONE_DEVELOPMENT	1
GO_EMBRYONIC_ORGAN_DEVELOPMENT	2		GO_BROWN_FAT_CELL_DIFFERENTIATION	1
GO_ENDOMEMBRANE_SYSTEM_ORGANIZATION	2		GO_CALCIUM_ION_TRANSMEMBRANE_TRANSPORT	1
GO_ENDOPLASMIC_RETICULUM_TO_CYTOSOL_TRANSPORT	2		GO_CAMERA_TYPE_EYE_DEVELOPMENT	1
GO_ENDOTHELIAL_CELL_DEVELOPMENT	2		GO_CAMERA_TYPE_EYE_MORPHOGENESIS	1
GO_ENDOTHELIUM_DEVELOPMENT	2		GO_CANONICAL_WNT_SIGNALING_PATHWAY	1
GO_EPIDERMIS_DEVELOPMENT	2		GO_CARBOHYDRATE_BIOSYNTHETIC_PROCESS	1
GO_EPITHELIAL_CELL_APOPTOTIC_PROCESS	2		GO_CARBOHYDRATE_TRANSMEMBRANE_TRANSPORT	1
GO_EPITHELIAL_CELL_DEVELOPMENT	2		GO_CARBOHYDRATE_TRANSPORT	1
GO_EPITHELIAL_CELL_PROLIFERATION	2		GO_CARDIAC_CELL_DEVELOPMENT	1
GO_ERAD_PATHWAY	2		GO_CARDIAC_CHAMBER_DEVELOPMENT	1
GO_ERK1_AND_ERK2_CASCADE	2		GO_CARDIAC_CHAMBER_MORPHOGENESIS	1
GO_ESTABLISHMENT_OF_ENDOTHELIAL_BARRIER	2		GO_CARDIAC_MUSCLE_CELL_DIFFERENTIATION	1
GO_EXTRACELLULAR_MATRIX_CONSTITUENT_SECRETION	2		GO_CARDIAC_MUSCLE_CELL_PROLIFERATION	1
GO_FAT_CELL_DIFFERENTIATION	2		GO_CARDIAC_MUSCLE_TISSUE_MORPHOGENESIS	1
GO_FOREBRAIN_DEVELOPMENT	2		GO_CARDIAC_VENTRICLE_DEVELOPMENT	1
GO_GAMETE_GENERATION	2		GO_CARDIAC_VENTRICLE_MORPHOGENESIS	1
GO_GLAND_DEVELOPMENT	2		GO_CARDIOCYTE_DIFFERENTIATION	1
GO_GLIAL_CELL_ACTIVATION	2		GO_CARTILAGE_DEVELOPMENT	1
GO_GLIAL_CELL_DIFFERENTIATION	2		GO_CATION_TRANSMEMBRANE_TRANSPORT	1
GO_GLIOGENESIS	2		GO_CATION_TRANSPORT	1
GO_HEAD_DEVELOPMENT	2		GO_CELL_ADHESION_MEDIATED_BY_INTEGRIN	1
GO_HEART_PROCESS	2		GO_CELL_CELL_ADHESION	1
GO_HEART_VALVE_DEVELOPMENT	2		GO_CELL_CELL_JUNCTION_ASSEMBLY	1
GO_HEMATOPOIETIC_PROGENITOR_CELL_DIFFERENTIATION	2		GO_CELL_CELL_JUNCTION_ORGANIZATION	1
GO_HUMORAL_IMMUNE_RESPONSE	2		GO_CELL_CELL_SIGNALING_BY_WNT	1
GO_IMPORT_INTO_NUCLEUS	2		GO_CELL_GROWTH	1
GO_INTERLEUKIN_1_BETA_PRODUCTION	2		GO_CELL_SUBSTRATE_JUNCTION_ORGANIZATION	1
GO_INTERLEUKIN_1_PRODUCTION	2		GO_CELL_SURFACE_RECEPTOR_SIGNALING_PATHWAY_INVOLVED_IN_CELL_CELL_SIGNALING	1
GO_INTERLEUKIN_21_MEDIATED_SIGNALING_PATHWAY	2		GO_CELLULAR_CARBOHYDRATE_CATABOLIC_PROCESS	1
GO_INTRINSIC_APOPTOTIC_SIGNALING_PATHWAY_IN_RESPONSE_TO_DNA_DAMAGE	2		GO_CELLULAR_GLUCAN_METABOLIC_PROCESS	1
GO_INTRINSIC_APOPTOTIC_SIGNALING_PATHWAY_IN_RESPONSE_TO_OXIDATIVE_STRESS	2		GO_CELLULAR_GLUCOSE_HOMEOSTASIS	1
GO_ION_TRANSPORT	2		GO_CELLULAR_ION_HOMEOSTASIS	1
GO_JNK_CASCADE	2		GO_CELLULAR_MAGNESIUM_ION_HOMEOSTASIS	1
GO_LEUKOCYTE_ACTIVATION_INVOLVED_IN_INFLAMMATORY_RESPONSE	2		GO_CELLULAR_NITROGEN_COMPOUND_CATABOLIC_PROCESS	1
GO_LEUKOCYTE_HOMEOSTASIS	2		GO_CELLULAR_POLYSACCHARIDE_CATABOLIC_PROCESS	1
GO_LYMPHOCYTE_HOMEOSTASIS	2		GO_CELLULAR_RESPONSE_TO_CALCIUM_ION	1
GO_LYMPHOCYTE_MIGRATION	2		GO_CELLULAR_RESPONSE_TO_CARBOHYDRATE_STIMULUS	1
GO_MACROAUTOPHAGY	2		GO_CELLULAR_RESPONSE_TO_CHEMICAL_STRESS	1
GO_MACROPHAGE_ACTIVATION	2		GO_CELLULAR_RESPONSE_TO_CORTICOSTEROID_STIMULUS	1
GO_MACROPHAGE_DIFFERENTIATION	2		GO_CELLULAR_RESPONSE_TO_EXTERNAL_STIMULUS	1
GO_MALE_GAMETE_GENERATION	2		GO_CELLULAR_RESPONSE_TO_INORGANIC_SUBSTANCE	1
GO_MEMBRANE_LIPID_BIOSYNTHETIC_PROCESS	2		GO_CELLULAR_RESPONSE_TO_INSULIN_STIMULUS	1
GO_MEMBRANE_LIPID_METABOLIC_PROCESS	2		GO_CELLULAR_RESPONSE_TO_INTERFERON_ALPHA	1
GO_MEMBRANE_PROTEIN_ECTODOMAIN_PROTEOLYSIS	2		GO_CELLULAR_RESPONSE_TO_LIGHT_STIMULUS	1
GO_MEMBRANE_PROTEIN_PROTEOLYSIS	2		GO_CELLULAR_RESPONSE_TO_LIPID	1
GO_METAL_ION_TRANSPORT	2		GO_CELLULAR_RESPONSE_TO_MECHANICAL_STIMULUS	1
GO_MHC_PROTEIN_COMPLEX_ASSEMBLY	2		GO_CELLULAR_RESPONSE_TO_OXYGEN_LEVELS	1
GO_MITOCHONDRIAL_MEMBRANE_ORGANIZATION	2		GO_CELLULAR_RESPONSE_TO_PEPTIDE	1
GO_MITOTIC_CELL_CYCLE	2		GO_CELLULAR_RESPONSE_TO_PEPTIDE_HORMONE_STIMULUS	1
GO_MODULATION_BY_SYMBIONT_OF_HOST_PROCESS	2		GO_CELLULAR_RESPONSE_TO_RADIATION	1
GO_MODULATION_BY_VIRUS_OF_HOST_PROCESS	2		GO_CELLULAR_RESPONSE_TO_STEROID_HORMONE_STIMULUS	1
GO_MODULATION_OF_PROCESS_OF_OTHER_ORGANISM	2		GO_CELLULAR_RESPONSE_TO_UV	1
GO_MOTOR_NEURON_APOPTOTIC_PROCESS	2		GO_CENTRAL_NERVOUS_SYSTEM_NEURON_DIFFERENTIATION	1
GO_MULTI_ORGANISM_PROCESS	2		GO_CEREBELLAR_CORTEX_DEVELOPMENT	1
GO_MULTICELLULAR_ORGANISM_REPRODUCTION	2		GO_CEREBELLAR_CORTEX_FORMATION	1
GO_MUSCLE_ADAPTATION	2		GO_CEREBELLAR_CORTEX_MORPHOGENESIS	1
GO_MUSCLE_CELL_APOPTOTIC_PROCESS	2		GO_CEREBRAL_CORTEX_NEURON_DIFFERENTIATION	1
GO_MUSCLE_CELL_DIFFERENTIATION	2		GO_CHONDROCYTE_DIFFERENTIATION	1
GO_MUSCLE_HYPERTROPHY	2		GO_CHROMATIN_DISASSEMBLY	1
GO_MYD88_INDEPENDENT_TOLL_LIKE_RECEPTOR_SIGNALING_PATHWAY	2		GO_CHROMATIN_SILENCING	1
GO_MYELOID_LEUKOCYTE_DIFFERENTIATION	2		GO_CHROMOSOME_LOCALIZATION	1
GO_NECROPTOTIC_SIGNALING_PATHWAY	2		GO_CHROMOSOME_SEPARATION	1
GO_NEGATIVE_REGULATION_OF_BINDING	2		GO_CILIUM_MOVEMENT	1
GO_NEGATIVE_REGULATION_OF_CELL_ACTIVATION	2		GO_CILIUM_OR_FLAGELLUM_DEPENDENT_CELL_MOTILITY	1
GO_NEGATIVE_REGULATION_OF_CELL_CYCLE_PROCESS	2		GO_CIRCADIAN_REGULATION_OF_GENE_EXPRESSION	1
GO_NEGATIVE_REGULATION_OF_CELL_DEVELOPMENT	2		GO_COAGULATION	1
GO_NEGATIVE_REGULATION_OF_CELLULAR_AMIDE_METABOLIC_PROCESS	2		GO_COGNITION	1
GO_NEGATIVE_REGULATION_OF_CELLULAR_COMPONENT_MOVEMENT	2		GO_CONNECTIVE_TISSUE_DEVELOPMENT	1
GO_NEGATIVE_REGULATION_OF_CELLULAR_PROTEIN_CATABOLIC_PROCESS	2		GO_CORONARY_ARTERY_MORPHOGENESIS	1
GO_NEGATIVE_REGULATION_OF_CYTOKINE_PRODUCTION	2		GO_CORONARY_VASCULATURE_DEVELOPMENT	1
GO_NEGATIVE_REGULATION_OF_EPITHELIAL_CELL_PROLIFERATION	2		GO_CORONARY_VASCULATURE_MORPHOGENESIS	1
GO_NEGATIVE_REGULATION_OF_ERAD_PATHWAY	2		GO_CORTICAL_ACTIN_CYTOSKELETON_ORGANIZATION	1
GO_NEGATIVE_REGULATION_OF_ESTABLISHMENT_OF_PROTEIN_LOCALIZATION	2		GO_CORTICAL_CYTOSKELETON_ORGANIZATION	1
GO_NEGATIVE_REGULATION_OF_EXTRACELLULAR_MATRIX_ORGANIZATION	2		GO_CORTICOSTEROID_HORMONE_SECRETION	1
GO_NEGATIVE_REGULATION_OF_HEMOPOIESIS	2		GO_CORTISOL_SECRETION	1
GO_NEGATIVE_REGULATION_OF_I_KAPPAB_KINASE_NF_KAPPAB_SIGNALING	2		GO_CRANIAL_SKELETAL_SYSTEM_DEVELOPMENT	1
GO_NEGATIVE_REGULATION_OF_IMMUNE_RESPONSE	2		GO_CRD_MEDIATED_MRNA_STABILIZATION	1
GO_NEGATIVE_REGULATION_OF_INFLAMMATORY_RESPONSE	2		GO_CYTOKINE_MEDIATED_SIGNALING_PATHWAY	1
GO_NEGATIVE_REGULATION_OF_INTRACELLULAR_PROTEIN_TRANSPORT	2		GO_CYTOKINESIS	1
GO_NEGATIVE_REGULATION_OF_INTRACELLULAR_TRANSPORT	2		GO_CYTOSKELETON_DEPENDENT_INTRACELLULAR_TRANSPORT	1
GO_NEGATIVE_REGULATION_OF_KIDNEY_DEVELOPMENT	2		GO_DEFENSE_RESPONSE_TO_VIRUS	1
GO_NEGATIVE_REGULATION_OF_LEUKOCYTE_CELL_CELL_ADHESION	2		GO_DEFINITIVE_HEMOPOIESIS	1
GO_NEGATIVE_REGULATION_OF_LEUKOCYTE_DIFFERENTIATION	2		GO_DEMETHYLATION	1
GO_NEGATIVE_REGULATION_OF_LYMPHOCYTE_ACTIVATION	2		GO_DENDRITIC_TRANSPORT	1
GO_NEGATIVE_REGULATION_OF_LYMPHOCYTE_DIFFERENTIATION	2		GO_DEPHOSPHORYLATION	1
GO_NEGATIVE_REGULATION_OF_MAPK_CASCADE	2		GO_DEVELOPMENT_OF_PRIMARY_SEXUAL_CHARACTERISTICS	1
GO_NEGATIVE_REGULATION_OF_MUSCLE_HYPERTROPHY	2		GO_DEVELOPMENTAL_CELL_GROWTH	1
GO_NEGATIVE_REGULATION_OF_NECROTIC_CELL_DEATH	2		GO_DIVALENT_INORGANIC_CATION_HOMEOSTASIS	1
GO_NEGATIVE_REGULATION_OF_NERVOUS_SYSTEM_DEVELOPMENT	2		GO_DIVALENT_INORGANIC_CATION_TRANSPORT	1
GO_NEGATIVE_REGULATION_OF_NEURON_APOPTOTIC_PROCESS	2		GO_DNA_BIOSYNTHETIC_PROCESS	1
GO_NEGATIVE_REGULATION_OF_NEURON_DIFFERENTIATION	2		GO_DNA_DEALKYLATION	1
GO_NEGATIVE_REGULATION_OF_ORGANELLE_ORGANIZATION	2		GO_DNA_DEMETHYLATION	1
GO_NEGATIVE_REGULATION_OF_PHOSPHORUS_METABOLIC_PROCESS	2		GO_DNA_INTEGRITY_CHECKPOINT	1
GO_NEGATIVE_REGULATION_OF_PHOSPHORYLATION	2		GO_DNA_METHYLATION	1
GO_NEGATIVE_REGULATION_OF_PROTEASOMAL_PROTEIN_CATABOLIC_PROCESS	2		GO_DNA_METHYLATION_DEPENDENT_HETEROCHROMATIN_ASSEMBLY	1
GO_NEGATIVE_REGULATION_OF_PROTEIN_CATABOLIC_PROCESS	2		GO_DNA_RECOMBINATION	1
GO_NEGATIVE_REGULATION_OF_PROTEIN_EXIT_FROM_ENDOPLASMIC_RETICULUM	2		GO_DNA_REPLICATION_DEPENDENT_NUCLEOSOME_ORGANIZATION	1
GO_NEGATIVE_REGULATION_OF_RESPONSE_TO_ENDOPLASMIC_RETICULUM_STRESS	2		GO_DOPAMINE_RECEPTOR_SIGNALING_PATHWAY	1
GO_NEGATIVE_REGULATION_OF_SECRETION	2		GO_DOSAGE_COMPENSATION	1
GO_NEGATIVE_REGULATION_OF_T_CELL_DIFFERENTIATION	2		GO_DOUBLE_STRAND_BREAK_REPAIR	1
GO_NEGATIVE_REGULATION_OF_TYPE_I_INTERFERON_PRODUCTION	2		GO_EAR_DEVELOPMENT	1
GO_NITRIC_OXIDE_SYNTHASE_BIOSYNTHETIC_PROCESS	2		GO_EMBRYONIC_APPENDAGE_MORPHOGENESIS	1
GO_NUCLEAR_EXPORT	2		GO_EMBRYONIC_BRAIN_DEVELOPMENT	1
GO_ORGANELLE_LOCALIZATION	2		GO_EMBRYONIC_CAMERA_TYPE_EYE_DEVELOPMENT	1
GO_OSSIFICATION	2		GO_EMBRYONIC_CAMERA_TYPE_EYE_MORPHOGENESIS	1
GO_OSTEOBLAST_DIFFERENTIATION	2		GO_EMBRYONIC_CRANIAL_SKELETON_MORPHOGENESIS	1
GO_OXIDATIVE_PHOSPHORYLATION	2		GO_EMBRYONIC_DIGIT_MORPHOGENESIS	1
GO_PEPTIDE_BIOSYNTHETIC_PROCESS	2		GO_EMBRYONIC_EYE_MORPHOGENESIS	1
GO_PEPTIDE_SECRETION	2		GO_EMBRYONIC_NEUROCRANIUM_MORPHOGENESIS	1
GO_PEPTIDYL_LYSINE_MODIFICATION	2		GO_EMBRYONIC_PLACENTA_DEVELOPMENT	1
GO_PHAGOCYTOSIS	2		GO_EMBRYONIC_PROCESS_INVOLVED_IN_FEMALE_PREGNANCY	1
GO_PIGMENT_BIOSYNTHETIC_PROCESS	2		GO_EMBRYONIC_SKELETAL_SYSTEM_MORPHOGENESIS	1
GO_PIGMENT_METABOLIC_PROCESS	2		GO_ENDOCRINE_HORMONE_SECRETION	1
GO_POSITIVE_REGULATION_OF_ACTIVATED_T_CELL_PROLIFERATION	2		GO_ENDOCRINE_PROCESS	1
GO_POSITIVE_REGULATION_OF_ADAPTIVE_IMMUNE_RESPONSE	2		GO_ENDODERM_DEVELOPMENT	1
GO_POSITIVE_REGULATION_OF_APOPTOTIC_PROCESS_INVOLVED_IN_DEVELOPMENT	2		GO_ENDOMEMBRANE_SYSTEM_ORGANIZATION	1
GO_POSITIVE_REGULATION_OF_APOPTOTIC_PROCESS_INVOLVED_IN_MORPHOGENESIS	2		GO_ENERGY_DERIVATION_BY_OXIDATION_OF_ORGANIC_COMPOUNDS	1
GO_POSITIVE_REGULATION_OF_BINDING	2		GO_ENERGY_RESERVE_METABOLIC_PROCESS	1
GO_POSITIVE_REGULATION_OF_CATABOLIC_PROCESS	2		GO_ENSHEATHMENT_OF_NEURONS	1
GO_POSITIVE_REGULATION_OF_CELL_KILLING	2		GO_ENUCLEATE_ERYTHROCYTE_DIFFERENTIATION	1
GO_POSITIVE_REGULATION_OF_CELL_MORPHOGENESIS_INVOLVED_IN_DIFFERENTIATION	2		GO_EPITHELIAL_CELL_DEVELOPMENT	1
GO_POSITIVE_REGULATION_OF_CELL_SUBSTRATE_ADHESION	2		GO_EPITHELIAL_CELL_DIFFERENTIATION	1
GO_POSITIVE_REGULATION_OF_CELLULAR_AMIDE_METABOLIC_PROCESS	2		GO_EPITHELIAL_CELL_PROLIFERATION	1
GO_POSITIVE_REGULATION_OF_CELLULAR_EXTRAVASATION	2		GO_EPITHELIAL_TUBE_FORMATION	1
GO_POSITIVE_REGULATION_OF_EXTRINSIC_APOPTOTIC_SIGNALING_PATHWAY	2		GO_EPITHELIAL_TUBE_MORPHOGENESIS	1
GO_POSITIVE_REGULATION_OF_GTPASE_ACTIVITY	2		GO_ERAD_PATHWAY	1
GO_POSITIVE_REGULATION_OF_IMMUNE_EFFECTOR_PROCESS	2		GO_ERK1_AND_ERK2_CASCADE	1
GO_POSITIVE_REGULATION_OF_INNATE_IMMUNE_RESPONSE	2		GO_ERYTHROCYTE_DEVELOPMENT	1
GO_POSITIVE_REGULATION_OF_INTERLEUKIN_1_PRODUCTION	2		GO_ESTABLISHMENT_OF_ORGANELLE_LOCALIZATION	1
GO_POSITIVE_REGULATION_OF_INTRACELLULAR_PROTEIN_TRANSPORT	2		GO_ESTABLISHMENT_OF_PROTEIN_LOCALIZATION_TO_VACUOLE	1
GO_POSITIVE_REGULATION_OF_INTRACELLULAR_TRANSPORT	2		GO_ESTABLISHMENT_OF_SERTOLI_CELL_BARRIER	1
GO_POSITIVE_REGULATION_OF_JNK_CASCADE	2		GO_ESTABLISHMENT_OF_TISSUE_POLARITY	1
GO_POSITIVE_REGULATION_OF_LEUKOCYTE_MEDIATED_IMMUNITY	2		GO_EXTRINSIC_APOPTOTIC_SIGNALING_PATHWAY	1
GO_POSITIVE_REGULATION_OF_LEUKOCYTE_PROLIFERATION	2		GO_EYE_MORPHOGENESIS	1
GO_POSITIVE_REGULATION_OF_LIPID_METABOLIC_PROCESS	2		GO_FACE_DEVELOPMENT	1
GO_POSITIVE_REGULATION_OF_LYMPHOCYTE_DIFFERENTIATION	2		GO_FAT_CELL_DIFFERENTIATION	1
GO_POSITIVE_REGULATION_OF_LYMPHOCYTE_MEDIATED_IMMUNITY	2		GO_FC_RECEPTOR_MEDIATED_STIMULATORY_SIGNALING_PATHWAY	1
GO_POSITIVE_REGULATION_OF_MACROPHAGE_DIFFERENTIATION	2		GO_FC_RECEPTOR_SIGNALING_PATHWAY	1
GO_POSITIVE_REGULATION_OF_MAP_KINASE_ACTIVITY	2		GO_FIBROBLAST_GROWTH_FACTOR_RECEPTOR_SIGNALING_PATHWAY	1
GO_POSITIVE_REGULATION_OF_MYELOID_LEUKOCYTE_DIFFERENTIATION	2		GO_FIBROBLAST_MIGRATION	1
GO_POSITIVE_REGULATION_OF_NERVOUS_SYSTEM_DEVELOPMENT	2		GO_FOCAL_ADHESION_ASSEMBLY	1
GO_POSITIVE_REGULATION_OF_NIK_NF_KAPPAB_SIGNALING	2		GO_FOREBRAIN_DEVELOPMENT	1
GO_POSITIVE_REGULATION_OF_NITRIC_OXIDE_METABOLIC_PROCESS	2		GO_G_PROTEIN_COUPLED_RECEPTOR_SIGNALING_PATHWAY	1
GO_POSITIVE_REGULATION_OF_NITRIC_OXIDE_SYNTHASE_BIOSYNTHETIC_PROCESS	2		GO_G0_TO_G1_TRANSITION	1
GO_POSITIVE_REGULATION_OF_ORGANELLE_ORGANIZATION	2		GO_GAMETE_GENERATION	1
GO_POSITIVE_REGULATION_OF_PEPTIDE_SECRETION	2		GO_GENETIC_IMPRINTING	1
GO_POSITIVE_REGULATION_OF_PHAGOCYTOSIS	2		GO_GENITALIA_DEVELOPMENT	1
GO_POSITIVE_REGULATION_OF_PROTEIN_KINASE_ACTIVITY	2		GO_GLUCOCORTICOID_SECRETION	1
GO_POSITIVE_REGULATION_OF_PROTEIN_LOCALIZATION_TO_MEMBRANE	2		GO_GLUCOSE_IMPORT	1
GO_POSITIVE_REGULATION_OF_PROTEIN_SERINE_THREONINE_KINASE_ACTIVITY	2		GO_GLUCOSE_METABOLIC_PROCESS	1
GO_POSITIVE_REGULATION_OF_REACTIVE_OXYGEN_SPECIES_BIOSYNTHETIC_PROCESS	2		GO_GLUTAMATE_RECEPTOR_SIGNALING_PATHWAY	1
GO_POSITIVE_REGULATION_OF_REACTIVE_OXYGEN_SPECIES_METABOLIC_PROCESS	2		GO_GLYCEROLIPID_BIOSYNTHETIC_PROCESS	1
GO_POSITIVE_REGULATION_OF_RECEPTOR_SIGNALING_PATHWAY_VIA_STAT	2		GO_GLYCOLIPID_BIOSYNTHETIC_PROCESS	1
GO_POSITIVE_REGULATION_OF_RESPONSE_TO_BIOTIC_STIMULUS	2		GO_GLYCOPROTEIN_BIOSYNTHETIC_PROCESS	1
GO_POSITIVE_REGULATION_OF_RESPONSE_TO_CYTOKINE_STIMULUS	2		GO_GLYCOPROTEIN_METABOLIC_PROCESS	1
GO_POSITIVE_REGULATION_OF_SECRETION	2		GO_GLYCOSYL_COMPOUND_METABOLIC_PROCESS	1
GO_POSITIVE_REGULATION_OF_SMOOTH_MUSCLE_CELL_PROLIFERATION	2		GO_GLYCOSYLATION	1
GO_POSITIVE_REGULATION_OF_STRESS_ACTIVATED_PROTEIN_KINASE_SIGNALING_CASCADE	2		GO_GOLGI_ORGANIZATION	1
GO_POSITIVE_REGULATION_OF_T_CELL_MEDIATED_CYTOTOXICITY	2		GO_GPI_ANCHOR_METABOLIC_PROCESS	1
GO_POSITIVE_REGULATION_OF_T_CELL_MEDIATED_IMMUNITY	2		GO_GRANULOCYTE_DIFFERENTIATION	1
GO_POSITIVE_REGULATION_OF_T_CELL_PROLIFERATION	2		GO_GRANZYME_MEDIATED_APOPTOTIC_SIGNALING_PATHWAY	1
GO_POSITIVE_REGULATION_OF_TOR_SIGNALING	2		GO_GROWTH_HORMONE_SECRETION	1
GO_POSITIVE_REGULATION_OF_TORC1_SIGNALING	2		GO_GTP_METABOLIC_PROCESS	1
GO_POSITIVE_REGULATION_OF_TRANSFERASE_ACTIVITY	2		GO_GUANOSINE_CONTAINING_COMPOUND_METABOLIC_PROCESS	1
GO_POSITIVE_REGULATION_OF_TRANSMEMBRANE_RECEPTOR_PROTEIN_SERINE_THREONINE_KINASE_SIGNALING_PATHWAY	2		GO_HEAD_MORPHOGENESIS	1
GO_POSITIVE_REGULATION_OF_TYPE_I_INTERFERON_MEDIATED_SIGNALING_PATHWAY	2		GO_HEART_GROWTH	1
GO_POSITIVE_REGULATION_OF_TYROSINE_PHOSPHORYLATION_OF_STAT_PROTEIN	2		GO_HEART_TRABECULA_MORPHOGENESIS	1
GO_POST_TRANSLATIONAL_PROTEIN_MODIFICATION	2		GO_HEMATOPOIETIC_PROGENITOR_CELL_DIFFERENTIATION	1
GO_PRODUCTION_OF_MOLECULAR_MEDIATOR_OF_IMMUNE_RESPONSE	2		GO_HINDBRAIN_MORPHOGENESIS	1
GO_PROTEIN_DEPHOSPHORYLATION	2		GO_HISTONE_DEACETYLATION	1
GO_PROTEIN_EXIT_FROM_ENDOPLASMIC_RETICULUM	2		GO_HISTONE_DEUBIQUITINATION	1
GO_PROTEIN_FOLDING_IN_ENDOPLASMIC_RETICULUM	2		GO_HISTONE_H3_ACETYLATION	1
GO_PROTEIN_IMPORT	2		GO_HISTONE_H3_K4_METHYLATION	1
GO_PROTEIN_K63_LINKED_DEUBIQUITINATION	2		GO_HISTONE_H3_K4_TRIMETHYLATION	1
GO_PROTEIN_LOCALIZATION_TO_CELL_PERIPHERY	2		GO_HISTONE_H3_K9_METHYLATION	1
GO_PROTEIN_LOCALIZATION_TO_PLASMA_MEMBRANE	2		GO_HISTONE_H3_K9_MODIFICATION	1
GO_PROTEIN_N_LINKED_GLYCOSYLATION	2		GO_HISTONE_H3_K9_TRIMETHYLATION	1
GO_PROTEIN_POLYMERIZATION	2		GO_HISTONE_H4_K20_METHYLATION	1
GO_PULMONARY_VALVE_DEVELOPMENT	2		GO_HISTONE_H4_K20_TRIMETHYLATION	1
GO_REACTIVE_NITROGEN_SPECIES_METABOLIC_PROCESS	2		GO_HOMEOSTASIS_OF_NUMBER_OF_CELLS_WITHIN_A_TISSUE	1
GO_REACTIVE_OXYGEN_SPECIES_BIOSYNTHETIC_PROCESS	2		GO_HORMONE_MEDIATED_SIGNALING_PATHWAY	1
GO_RECEPTOR_METABOLIC_PROCESS	2		GO_HORMONE_METABOLIC_PROCESS	1
GO_REGULATION_OF_ALPHA_BETA_T_CELL_ACTIVATION	2		GO_HORMONE_TRANSPORT	1
GO_REGULATION_OF_ANATOMICAL_STRUCTURE_SIZE	2		GO_IMPORT_INTO_NUCLEUS	1
GO_REGULATION_OF_APOPTOTIC_PROCESS_INVOLVED_IN_DEVELOPMENT	2		GO_INNATE_IMMUNE_RESPONSE_ACTIVATING_SIGNAL_TRANSDUCTION	1
GO_REGULATION_OF_ATP_BIOSYNTHETIC_PROCESS	2		GO_INORGANIC_ION_TRANSMEMBRANE_TRANSPORT	1
GO_REGULATION_OF_AUTOPHAGY	2		GO_INOSITOL_PHOSPHATE_BIOSYNTHETIC_PROCESS	1
GO_REGULATION_OF_BINDING	2		GO_INOSITOL_PHOSPHATE_METABOLIC_PROCESS	1
GO_REGULATION_OF_BLOOD_CIRCULATION	2		GO_INOSITOL_TRISPHOSPHATE_METABOLIC_PROCESS	1
GO_REGULATION_OF_BLOOD_PRESSURE	2		GO_INSULIN_RECEPTOR_SIGNALING_PATHWAY	1
GO_REGULATION_OF_BODY_FLUID_LEVELS	2		GO_INSULIN_SECRETION	1
GO_REGULATION_OF_CD8_POSITIVE_ALPHA_BETA_T_CELL_ACTIVATION	2		GO_INTEGRIN_MEDIATED_SIGNALING_PATHWAY	1
GO_REGULATION_OF_CELL_MORPHOGENESIS_INVOLVED_IN_DIFFERENTIATION	2		GO_INTERFERON_BETA_PRODUCTION	1
GO_REGULATION_OF_CELL_SUBSTRATE_ADHESION	2		GO_INTERLEUKIN_6_MEDIATED_SIGNALING_PATHWAY	1
GO_REGULATION_OF_CELLULAR_EXTRAVASATION	2		GO_INTERLEUKIN_6_PRODUCTION	1
GO_REGULATION_OF_CELLULAR_PROTEIN_CATABOLIC_PROCESS	2		GO_INTRASPECIES_INTERACTION_BETWEEN_ORGANISMS	1
GO_REGULATION_OF_CELLULAR_RESPIRATION	2		GO_ION_HOMEOSTASIS	1
GO_REGULATION_OF_CELLULAR_RESPONSE_TO_GROWTH_FACTOR_STIMULUS	2		GO_ION_TRANSMEMBRANE_TRANSPORT	1
GO_REGULATION_OF_CHROMOSOME_ORGANIZATION	2		GO_ION_TRANSPORT	1
GO_REGULATION_OF_CYTOKINE_PRODUCTION_INVOLVED_IN_IMMUNE_RESPONSE	2		GO_JNK_CASCADE	1
GO_REGULATION_OF_DEFENSE_RESPONSE_TO_VIRUS_BY_VIRUS	2		GO_LAMELLIPODIUM_MORPHOGENESIS	1
GO_REGULATION_OF_ENDOCYTOSIS	2		GO_LEUKOCYTE_CELL_CELL_ADHESION	1
GO_REGULATION_OF_EPIDERMIS_DEVELOPMENT	2		GO_LEUKOCYTE_DIFFERENTIATION	1
GO_REGULATION_OF_EPITHELIAL_CELL_APOPTOTIC_PROCESS	2		GO_LEUKOCYTE_MIGRATION	1
GO_REGULATION_OF_ERAD_PATHWAY	2		GO_LEUKOCYTE_PROLIFERATION	1
GO_REGULATION_OF_ERYTHROCYTE_DIFFERENTIATION	2		GO_LIPID_BIOSYNTHETIC_PROCESS	1
GO_REGULATION_OF_EXTRACELLULAR_MATRIX_CONSTITUENT_SECRETION	2		GO_LIPID_EXPORT_FROM_CELL	1
GO_REGULATION_OF_EXTRACELLULAR_MATRIX_ORGANIZATION	2		GO_LIPID_LOCALIZATION	1
GO_REGULATION_OF_GENERATION_OF_PRECURSOR_METABOLITES_AND_ENERGY	2		GO_LIPID_MODIFICATION	1
GO_REGULATION_OF_GROWTH	2		GO_LIPID_PHOSPHORYLATION	1
GO_REGULATION_OF_GTPASE_ACTIVITY	2		GO_LIPOPROTEIN_BIOSYNTHETIC_PROCESS	1
GO_REGULATION_OF_HEMATOPOIETIC_PROGENITOR_CELL_DIFFERENTIATION	2		GO_LIPOPROTEIN_METABOLIC_PROCESS	1
GO_REGULATION_OF_INTRACELLULAR_STEROID_HORMONE_RECEPTOR_SIGNALING_PATHWAY	2		GO_LIPOSACCHARIDE_METABOLIC_PROCESS	1
GO_REGULATION_OF_INTRINSIC_APOPTOTIC_SIGNALING_PATHWAY	2		GO_LOCOMOTORY_BEHAVIOR	1
GO_REGULATION_OF_ION_TRANSPORT	2		GO_LONG_TERM_SYNAPTIC_POTENTIATION	1
GO_REGULATION_OF_KIDNEY_DEVELOPMENT	2		GO_LYMPHOCYTE_COSTIMULATION	1
GO_REGULATION_OF_LEUKOCYTE_APOPTOTIC_PROCESS	2		GO_LYMPHOCYTE_DIFFERENTIATION	1
GO_REGULATION_OF_LIPID_METABOLIC_PROCESS	2		GO_LYSOSOMAL_MICROAUTOPHAGY	1
GO_REGULATION_OF_LYMPHOCYTE_APOPTOTIC_PROCESS	2		GO_LYSOSOMAL_PROTEIN_CATABOLIC_PROCESS	1
GO_REGULATION_OF_MACROPHAGE_DIFFERENTIATION	2		GO_MACROMOLECULE_DEACYLATION	1
GO_REGULATION_OF_METAL_ION_TRANSPORT	2		GO_MAGNESIUM_ION_HOMEOSTASIS	1
GO_REGULATION_OF_MORPHOGENESIS_OF_AN_EPITHELIUM	2		GO_MAINTENANCE_OF_DNA_METHYLATION	1
GO_REGULATION_OF_MUSCLE_ADAPTATION	2		GO_MAINTENANCE_OF_PROTEIN_LOCALIZATION_IN_ORGANELLE	1
GO_REGULATION_OF_MUSCLE_HYPERTROPHY	2		GO_MAINTENANCE_OF_PROTEIN_LOCATION_IN_NUCLEUS	1
GO_REGULATION_OF_MUSCLE_SYSTEM_PROCESS	2		GO_MALE_GAMETE_GENERATION	1
GO_REGULATION_OF_MYELOID_LEUKOCYTE_DIFFERENTIATION	2		GO_MALE_SEX_DIFFERENTIATION	1
GO_REGULATION_OF_NECROTIC_CELL_DEATH	2		GO_MANNOSYLATION	1
GO_REGULATION_OF_NEURON_PROJECTION_DEVELOPMENT	2		GO_MEGAKARYOCYTE_DEVELOPMENT	1
GO_REGULATION_OF_NIK_NF_KAPPAB_SIGNALING	2		GO_MEMBRANE_FUSION	1
GO_REGULATION_OF_NITRIC_OXIDE_BIOSYNTHETIC_PROCESS	2		GO_MEMBRANE_LIPID_BIOSYNTHETIC_PROCESS	1
GO_REGULATION_OF_NUCLEAR_DIVISION	2		GO_MEMBRANE_LIPID_METABOLIC_PROCESS	1
GO_REGULATION_OF_NUCLEOTIDE_BIOSYNTHETIC_PROCESS	2		GO_MEMBRANE_ORGANIZATION	1
GO_REGULATION_OF_NUCLEOTIDE_METABOLIC_PROCESS	2		GO_MEMBRANE_PROTEIN_ECTODOMAIN_PROTEOLYSIS	1
GO_REGULATION_OF_PEPTIDE_SECRETION	2		GO_MEMBRANE_PROTEIN_INTRACELLULAR_DOMAIN_PROTEOLYSIS	1
GO_REGULATION_OF_PHAGOCYTOSIS	2		GO_MEMBRANE_PROTEIN_PROTEOLYSIS	1
GO_REGULATION_OF_PRODUCTION_OF_MOLECULAR_MEDIATOR_OF_IMMUNE_RESPONSE	2		GO_METAL_ION_HOMEOSTASIS	1
GO_REGULATION_OF_PROGRAMMED_NECROTIC_CELL_DEATH	2		GO_METAL_ION_TRANSPORT	1
GO_REGULATION_OF_PROTEASOMAL_PROTEIN_CATABOLIC_PROCESS	2		GO_METAPHASE_ANAPHASE_TRANSITION_OF_CELL_CYCLE	1
GO_REGULATION_OF_PROTEIN_COMPLEX_STABILITY	2		GO_METAPHASE_PLATE_CONGRESSION	1
GO_REGULATION_OF_PROTEIN_EXIT_FROM_ENDOPLASMIC_RETICULUM	2		GO_MICROTUBULE_BASED_TRANSPORT	1
GO_REGULATION_OF_PROTEIN_LOCALIZATION_TO_MEMBRANE	2		GO_MICROVILLUS_ORGANIZATION	1
GO_REGULATION_OF_PROTEIN_LOCALIZATION_TO_NUCLEUS	2		GO_MITOCHONDRIAL_FUSION	1
GO_REGULATION_OF_REACTIVE_OXYGEN_SPECIES_BIOSYNTHETIC_PROCESS	2		GO_MITOCHONDRIAL_MEMBRANE_ORGANIZATION	1
GO_REGULATION_OF_REACTIVE_OXYGEN_SPECIES_METABOLIC_PROCESS	2		GO_MITOCHONDRION_LOCALIZATION	1
GO_REGULATION_OF_RECEPTOR_SIGNALING_PATHWAY_VIA_STAT	2		GO_MITOTIC_CELL_CYCLE_CHECKPOINT	1
GO_REGULATION_OF_RESPONSE_TO_ENDOPLASMIC_RETICULUM_STRESS	2		GO_MITOTIC_METAPHASE_PLATE_CONGRESSION	1
GO_REGULATION_OF_RETROGRADE_PROTEIN_TRANSPORT_ER_TO_CYTOSOL	2		GO_MITOTIC_SISTER_CHROMATID_COHESION	1
GO_REGULATION_OF_SMALL_MOLECULE_METABOLIC_PROCESS	2		GO_MONOCARBOXYLIC_ACID_METABOLIC_PROCESS	1
GO_REGULATION_OF_T_CELL_APOPTOTIC_PROCESS	2		GO_MONONUCLEAR_CELL_DIFFERENTIATION	1
GO_REGULATION_OF_T_CELL_CYTOKINE_PRODUCTION	2		GO_MONOSACCHARIDE_BIOSYNTHETIC_PROCESS	1
GO_REGULATION_OF_T_CELL_MEDIATED_CYTOTOXICITY	2		GO_MONOSACCHARIDE_METABOLIC_PROCESS	1
GO_REGULATION_OF_TOR_SIGNALING	2		GO_MONOUBIQUITINATED_PROTEIN_DEUBIQUITINATION	1
GO_REGULATION_OF_TORC1_SIGNALING	2		GO_MORPHOGENESIS_OF_A_POLARIZED_EPITHELIUM	1
GO_REGULATION_OF_TRANS_SYNAPTIC_SIGNALING	2		GO_MORPHOGENESIS_OF_AN_EPITHELIUM	1
GO_REGULATION_OF_TRANSMEMBRANE_RECEPTOR_PROTEIN_SERINE_THREONINE_KINASE_SIGNALING_PATHWAY	2		GO_MORPHOGENESIS_OF_EMBRYONIC_EPITHELIUM	1
GO_REGULATION_OF_TUBE_SIZE	2		GO_MRNA_EXPORT_FROM_NUCLEUS	1
GO_REGULATION_OF_VASCULAR_ASSOCIATED_SMOOTH_MUSCLE_CELL_PROLIFERATION	2		GO_MRNA_TRANSPORT	1
GO_REGULATION_OF_WNT_SIGNALING_PATHWAY	2		GO_MULTI_MULTICELLULAR_ORGANISM_PROCESS	1
GO_REGULATORY_T_CELL_DIFFERENTIATION	2		GO_MULTI_ORGANISM_LOCALIZATION	1
GO_REPRODUCTIVE_SYSTEM_DEVELOPMENT	2		GO_MULTICELLULAR_ORGANISM_GROWTH	1
GO_RESPONSE_TO_ACID_CHEMICAL	2		GO_MULTICELLULAR_ORGANISMAL_HOMEOSTASIS	1
GO_RESPONSE_TO_ALCOHOL	2		GO_MUSCLE_CELL_DEVELOPMENT	1
GO_RESPONSE_TO_ALKALOID	2		GO_MUSCLE_CELL_DIFFERENTIATION	1
GO_RESPONSE_TO_ESTRADIOL	2		GO_MUSCLE_CELL_PROLIFERATION	1
GO_RESPONSE_TO_ETHANOL	2		GO_MUSCLE_ORGAN_DEVELOPMENT	1
GO_RESPONSE_TO_INSULIN	2		GO_MUSCLE_ORGAN_MORPHOGENESIS	1
GO_RESPONSE_TO_INTERFERON_ALPHA	2		GO_MYELOID_LEUKOCYTE_DIFFERENTIATION	1
GO_RESPONSE_TO_INTERLEUKIN_1	2		GO_N_TERMINAL_PROTEIN_AMINO_ACID_ACETYLATION	1
GO_RESPONSE_TO_INTERLEUKIN_7	2		GO_N_TERMINAL_PROTEIN_AMINO_ACID_MODIFICATION	1
GO_RESPONSE_TO_INTERLEUKIN_9	2		GO_NATURAL_KILLER_CELL_ACTIVATION	1
GO_RESPONSE_TO_KETONE	2		GO_NATURAL_KILLER_CELL_DIFFERENTIATION	1
GO_RESPONSE_TO_OXYGEN_LEVELS	2		GO_NCRNA_EXPORT_FROM_NUCLEUS	1
GO_RESPONSE_TO_REACTIVE_OXYGEN_SPECIES	2		GO_NEGATIVE_REGULATION_OF_APOPTOTIC_SIGNALING_PATHWAY	1
GO_RESPONSE_TO_WOUNDING	2		GO_NEGATIVE_REGULATION_OF_CARTILAGE_DEVELOPMENT	1
GO_RNA_PROCESSING	2		GO_NEGATIVE_REGULATION_OF_CATALYTIC_ACTIVITY	1
GO_SEMI_LUNAR_VALVE_DEVELOPMENT	2		GO_NEGATIVE_REGULATION_OF_CELL_ADHESION	1
GO_SEXUAL_REPRODUCTION	2		GO_NEGATIVE_REGULATION_OF_CELL_ADHESION_MEDIATED_BY_INTEGRIN	1
GO_SIGNAL_RELEASE	2		GO_NEGATIVE_REGULATION_OF_CELL_CYCLE_PHASE_TRANSITION	1
GO_SIGNAL_TRANSDUCTION_IN_ABSENCE_OF_LIGAND	2		GO_NEGATIVE_REGULATION_OF_CELLULAR_AMIDE_METABOLIC_PROCESS	1
GO_SKIN_DEVELOPMENT	2		GO_NEGATIVE_REGULATION_OF_CELLULAR_COMPONENT_MOVEMENT	1
GO_SMALL_MOLECULE_BIOSYNTHETIC_PROCESS	2		GO_NEGATIVE_REGULATION_OF_CELLULAR_PROTEIN_CATABOLIC_PROCESS	1
GO_SPHINGOLIPID_BIOSYNTHETIC_PROCESS	2		GO_NEGATIVE_REGULATION_OF_CELLULAR_PROTEIN_LOCALIZATION	1
GO_SPHINGOLIPID_METABOLIC_PROCESS	2		GO_NEGATIVE_REGULATION_OF_CHONDROCYTE_DIFFERENTIATION	1
GO_SPLEEN_DEVELOPMENT	2		GO_NEGATIVE_REGULATION_OF_CHROMATIN_ORGANIZATION	1
GO_SYNAPTIC_SIGNALING	2		GO_NEGATIVE_REGULATION_OF_CHROMOSOME_SEGREGATION	1
GO_T_CELL_CYTOKINE_PRODUCTION	2		GO_NEGATIVE_REGULATION_OF_CIRCADIAN_RHYTHM	1
GO_T_CELL_DIFFERENTIATION_IN_THYMUS	2		GO_NEGATIVE_REGULATION_OF_DNA_BINDING_TRANSCRIPTION_FACTOR_ACTIVITY	1
GO_T_CELL_EXTRAVASATION	2		GO_NEGATIVE_REGULATION_OF_DNA_BIOSYNTHETIC_PROCESS	1
GO_T_CELL_HOMEOSTASIS	2		GO_NEGATIVE_REGULATION_OF_DNA_METABOLIC_PROCESS	1
GO_T_CELL_MEDIATED_CYTOTOXICITY	2		GO_NEGATIVE_REGULATION_OF_DNA_REPLICATION	1
GO_T_CELL_MIGRATION	2		GO_NEGATIVE_REGULATION_OF_DNA_TEMPLATED_TRANSCRIPTION_ELONGATION	1
GO_TEMPERATURE_HOMEOSTASIS	2		GO_NEGATIVE_REGULATION_OF_ERBB_SIGNALING_PATHWAY	1
GO_TISSUE_MIGRATION	2		GO_NEGATIVE_REGULATION_OF_ESTABLISHMENT_OF_PROTEIN_LOCALIZATION	1
GO_TOLL_LIKE_RECEPTOR_3_SIGNALING_PATHWAY	2		GO_NEGATIVE_REGULATION_OF_EXTRINSIC_APOPTOTIC_SIGNALING_PATHWAY	1
GO_TOR_SIGNALING	2		GO_NEGATIVE_REGULATION_OF_HISTONE_ACETYLATION	1
GO_TORC1_SIGNALING	2		GO_NEGATIVE_REGULATION_OF_HISTONE_MODIFICATION	1
GO_TRAIL_ACTIVATED_APOPTOTIC_SIGNALING_PATHWAY	2		GO_NEGATIVE_REGULATION_OF_HORMONE_SECRETION	1
GO_TRANSMEMBRANE_TRANSPORT	2		GO_NEGATIVE_REGULATION_OF_INTRACELLULAR_TRANSPORT	1
GO_TUMOR_NECROSIS_FACTOR_BIOSYNTHETIC_PROCESS	2		GO_NEGATIVE_REGULATION_OF_KINASE_ACTIVITY	1
GO_TYROSINE_PHOSPHORYLATION_OF_STAT_PROTEIN	2		GO_NEGATIVE_REGULATION_OF_LIPID_LOCALIZATION	1
GO_UBIQUITIN_DEPENDENT_ERAD_PATHWAY	2		GO_NEGATIVE_REGULATION_OF_LIPID_TRANSPORT	1
GO_VASCULAR_PROCESS_IN_CIRCULATORY_SYSTEM	2		GO_NEGATIVE_REGULATION_OF_METAPHASE_ANAPHASE_TRANSITION_OF_CELL_CYCLE	1
GO_WOUND_HEALING	2		GO_NEGATIVE_REGULATION_OF_MITOTIC_CELL_CYCLE	1
GO_ZYMOGEN_ACTIVATION	2		GO_NEGATIVE_REGULATION_OF_MRNA_METABOLIC_PROCESS	1
GO_ACTIVATION_OF_JANUS_KINASE_ACTIVITY	1		GO_NEGATIVE_REGULATION_OF_MULTICELLULAR_ORGANISMAL_PROCESS	1
GO_ACTIVATION_OF_MAPKK_ACTIVITY	1		GO_NEGATIVE_REGULATION_OF_NF_KAPPAB_TRANSCRIPTION_FACTOR_ACTIVITY	1
GO_ACTIVATION_OF_PROTEIN_KINASE_ACTIVITY	1		GO_NEGATIVE_REGULATION_OF_NUCLEAR_DIVISION	1
GO_ACUTE_INFLAMMATORY_RESPONSE	1		GO_NEGATIVE_REGULATION_OF_NUCLEOCYTOPLASMIC_TRANSPORT	1
GO_ACUTE_INFLAMMATORY_RESPONSE_TO_ANTIGENIC_STIMULUS	1		GO_NEGATIVE_REGULATION_OF_PEPTIDE_HORMONE_SECRETION	1
GO_ADHESION_OF_SYMBIONT_TO_HOST	1		GO_NEGATIVE_REGULATION_OF_PEPTIDE_SECRETION	1
GO_ADHESION_OF_SYMBIONT_TO_HOST_CELL	1		GO_NEGATIVE_REGULATION_OF_PEPTIDYL_LYSINE_ACETYLATION	1
GO_ADULT_BEHAVIOR	1		GO_NEGATIVE_REGULATION_OF_PHOSPHORUS_METABOLIC_PROCESS	1
GO_AEROBIC_RESPIRATION	1		GO_NEGATIVE_REGULATION_OF_PHOSPHORYLATION	1
GO_AGGREPHAGY	1		GO_NEGATIVE_REGULATION_OF_PROTEASOMAL_PROTEIN_CATABOLIC_PROCESS	1
GO_ALPHA_AMINO_ACID_BIOSYNTHETIC_PROCESS	1		GO_NEGATIVE_REGULATION_OF_PROTEASOMAL_UBIQUITIN_DEPENDENT_PROTEIN_CATABOLIC_PROCESS	1
GO_ALPHA_AMINO_ACID_CATABOLIC_PROCESS	1		GO_NEGATIVE_REGULATION_OF_PROTEIN_ACETYLATION	1
GO_ALPHA_BETA_T_CELL_PROLIFERATION	1		GO_NEGATIVE_REGULATION_OF_PROTEIN_CATABOLIC_PROCESS	1
GO_ALTERNATIVE_MRNA_SPLICING_VIA_SPLICEOSOME	1		GO_NEGATIVE_REGULATION_OF_PROTEIN_LOCALIZATION_TO_NUCLEUS	1
GO_AMINE_BIOSYNTHETIC_PROCESS	1		GO_NEGATIVE_REGULATION_OF_PROTEIN_MODIFICATION_PROCESS	1
GO_AMINE_METABOLIC_PROCESS	1		GO_NEGATIVE_REGULATION_OF_PROTEOLYSIS	1
GO_AMYLOID_BETA_CLEARANCE	1		GO_NEGATIVE_REGULATION_OF_RNA_CATABOLIC_PROCESS	1
GO_AMYLOID_BETA_FORMATION	1		GO_NEGATIVE_REGULATION_OF_SECRETION	1
GO_AMYLOID_BETA_METABOLIC_PROCESS	1		GO_NEGATIVE_REGULATION_OF_SINGLE_STRANDED_VIRAL_RNA_REPLICATION_VIA_DOUBLE_STRANDED_DNA_INTERMEDIATE	1
GO_AMYLOID_FIBRIL_FORMATION	1		GO_NEGATIVE_REGULATION_OF_TELOMERE_MAINTENANCE	1
GO_AMYLOID_PRECURSOR_PROTEIN_CATABOLIC_PROCESS	1		GO_NEGATIVE_REGULATION_OF_TELOMERE_MAINTENANCE_VIA_TELOMERASE	1
GO_AMYLOID_PRECURSOR_PROTEIN_METABOLIC_PROCESS	1		GO_NEGATIVE_REGULATION_OF_TELOMERE_MAINTENANCE_VIA_TELOMERE_LENGTHENING	1
GO_ANATOMICAL_STRUCTURE_HOMEOSTASIS	1		GO_NEGATIVE_REGULATION_OF_TRANSCRIPTION_REGULATORY_REGION_DNA_BINDING	1
GO_ANTERIOR_POSTERIOR_PATTERN_SPECIFICATION	1		GO_NEGATIVE_REGULATION_OF_TRANSFERASE_ACTIVITY	1
GO_ANTIGEN_PROCESSING_AND_PRESENTATION_OF_EXOGENOUS_PEPTIDE_ANTIGEN_VIA_MHC_CLASS_I_TAP_INDEPENDENT	1		GO_NEGATIVE_REGULATION_OF_TRANSLATIONAL_INITIATION	1
GO_ANTIGEN_PROCESSING_AND_PRESENTATION_OF_PEPTIDE_OR_POLYSACCHARIDE_ANTIGEN_VIA_MHC_CLASS_II	1		GO_NEGATIVE_REGULATION_OF_UBIQUITIN_DEPENDENT_PROTEIN_CATABOLIC_PROCESS	1
GO_ANTIGEN_RECEPTOR_MEDIATED_SIGNALING_PATHWAY	1		GO_NEGATIVE_REGULATION_OF_VIRAL_GENOME_REPLICATION	1
GO_APICAL_JUNCTION_ASSEMBLY	1		GO_NEGATIVE_REGULATION_OF_VIRAL_LIFE_CYCLE	1
GO_APOPTOTIC_CELL_CLEARANCE	1		GO_NEGATIVE_REGULATION_OF_VIRAL_PROCESS	1
GO_APPENDAGE_DEVELOPMENT	1		GO_NERVOUS_SYSTEM_PROCESS	1
GO_APPENDAGE_MORPHOGENESIS	1		GO_NEURAL_TUBE_DEVELOPMENT	1
GO_ASPARTATE_FAMILY_AMINO_ACID_METABOLIC_PROCESS	1		GO_NEURAL_TUBE_FORMATION	1
GO_ASTROCYTE_ACTIVATION	1		GO_NEURON_APOPTOTIC_PROCESS	1
GO_ASTROCYTE_DEVELOPMENT	1		GO_NEURON_DEATH	1
GO_ASTROCYTE_DIFFERENTIATION	1		GO_NEURON_PROJECTION_EXTENSION	1
GO_ATF6_MEDIATED_UNFOLDED_PROTEIN_RESPONSE	1		GO_NEURON_PROJECTION_GUIDANCE	1
GO_ATP_SYNTHESIS_COUPLED_ELECTRON_TRANSPORT	1		GO_NEUROTROPHIN_SIGNALING_PATHWAY	1
GO_AUTOPHAGY_OF_MITOCHONDRION	1		GO_NEUROTROPHIN_TRK_RECEPTOR_SIGNALING_PATHWAY	1
GO_B_CELL_ACTIVATION	1		GO_NEUTRAL_LIPID_METABOLIC_PROCESS	1
GO_B_CELL_MEDIATED_IMMUNITY	1		GO_NON_CANONICAL_WNT_SIGNALING_PATHWAY	1
GO_B_CELL_RECEPTOR_SIGNALING_PATHWAY	1		GO_NOTCH_RECEPTOR_PROCESSING	1
GO_BEHAVIORAL_RESPONSE_TO_COCAINE	1		GO_NOTCH_RECEPTOR_PROCESSING_LIGAND_DEPENDENT	1
GO_BLASTOCYST_DEVELOPMENT	1		GO_NUCLEAR_PORE_ORGANIZATION	1
GO_BLASTOCYST_FORMATION	1		GO_NUCLEOSIDE_DIPHOSPHATE_METABOLIC_PROCESS	1
GO_BONE_DEVELOPMENT	1		GO_NUCLEOSIDE_METABOLIC_PROCESS	1
GO_BONE_MORPHOGENESIS	1		GO_NUCLEOSIDE_TRIPHOSPHATE_METABOLIC_PROCESS	1
GO_BROWN_FAT_CELL_DIFFERENTIATION	1		GO_NUCLEOSOME_POSITIONING	1
GO_CAMERA_TYPE_EYE_DEVELOPMENT	1		GO_NUCLEOTIDE_EXCISION_REPAIR	1
GO_CARBOHYDRATE_HOMEOSTASIS	1		GO_NUCLEOTIDE_PHOSPHORYLATION	1
GO_CARBOHYDRATE_METABOLIC_PROCESS	1		GO_NUCLEUS_ORGANIZATION	1
GO_CARDIAC_MUSCLE_CELL_DIFFERENTIATION	1		GO_ORGANELLE_DISASSEMBLY	1
GO_CARDIAC_MUSCLE_CONTRACTION	1		GO_ORGANELLE_FUSION	1
GO_CARDIOCYTE_DIFFERENTIATION	1		GO_ORGANELLE_MEMBRANE_FUSION	1
GO_CARDIOLIPIN_ACYL_CHAIN_REMODELING	1		GO_ORGANIC_CYCLIC_COMPOUND_CATABOLIC_PROCESS	1
GO_CARDIOLIPIN_BIOSYNTHETIC_PROCESS	1		GO_ORGANIC_HYDROXY_COMPOUND_BIOSYNTHETIC_PROCESS	1
GO_CARDIOLIPIN_METABOLIC_PROCESS	1		GO_ORGANIC_HYDROXY_COMPOUND_METABOLIC_PROCESS	1
GO_CARTILAGE_DEVELOPMENT	1		GO_ORGANIC_HYDROXY_COMPOUND_TRANSPORT	1
GO_CD4_POSITIVE_ALPHA_BETA_T_CELL_ACTIVATION	1		GO_OSTEOBLAST_DIFFERENTIATION	1
GO_CD4_POSITIVE_ALPHA_BETA_T_CELL_DIFFERENTIATION	1		GO_OXIDATION_REDUCTION_PROCESS	1
GO_CD8_POSITIVE_ALPHA_BETA_T_CELL_PROLIFERATION	1		GO_PATTERN_SPECIFICATION_PROCESS	1
GO_CELL_ADHESION_MEDIATED_BY_INTEGRIN	1		GO_PEPTIDE_HORMONE_SECRETION	1
GO_CELL_CELL_ADHESION_VIA_PLASMA_MEMBRANE_ADHESION_MOLECULES	1		GO_PEPTIDE_SECRETION	1
GO_CELL_CHEMOTAXIS	1		GO_PEPTIDYL_GLUTAMINE_METHYLATION	1
GO_CELL_CYCLE_CHECKPOINT	1		GO_PEPTIDYL_LYSINE_METHYLATION	1
GO_CELL_CYCLE_G1_S_PHASE_TRANSITION	1		GO_PEPTIDYL_LYSINE_TRIMETHYLATION	1
GO_CELL_DIFFERENTIATION_INVOLVED_IN_EMBRYONIC_PLACENTA_DEVELOPMENT	1		GO_PEPTIDYL_SERINE_MODIFICATION	1
GO_CELL_DIFFERENTIATION_INVOLVED_IN_KIDNEY_DEVELOPMENT	1		GO_PEPTIDYL_TYROSINE_DEPHOSPHORYLATION	1
GO_CELL_DIFFERENTIATION_INVOLVED_IN_METANEPHROS_DEVELOPMENT	1		GO_PEPTIDYL_TYROSINE_MODIFICATION	1
GO_CELL_DIFFERENTIATION_INVOLVED_IN_PHENOTYPIC_SWITCHING	1		GO_PERIPHERAL_NERVOUS_SYSTEM_DEVELOPMENT	1
GO_CELL_DIVISION	1		GO_PEROXISOMAL_MEMBRANE_TRANSPORT	1
GO_CELL_FATE_COMMITMENT	1		GO_PEROXISOMAL_TRANSPORT	1
GO_CELL_MORPHOGENESIS_INVOLVED_IN_NEURON_DIFFERENTIATION	1		GO_PEROXISOME_ORGANIZATION	1
GO_CELL_PART_MORPHOGENESIS	1		GO_PHAGOCYTOSIS	1
GO_CELL_PROJECTION_ASSEMBLY	1		GO_PHOSPHATIDYLINOSITOL_BIOSYNTHETIC_PROCESS	1
GO_CELL_PROLIFERATION_IN_FOREBRAIN	1		GO_PHOSPHATIDYLINOSITOL_PHOSPHORYLATION	1
GO_CELL_PROLIFERATION_INVOLVED_IN_METANEPHROS_DEVELOPMENT	1		GO_PHOSPHOLIPID_BIOSYNTHETIC_PROCESS	1
GO_CELLULAR_AMINO_ACID_BIOSYNTHETIC_PROCESS	1		GO_PHOSPHORYLATION_OF_RNA_POLYMERASE_II_C_TERMINAL_DOMAIN	1
GO_CELLULAR_AMINO_ACID_CATABOLIC_PROCESS	1		GO_PLACENTA_DEVELOPMENT	1
GO_CELLULAR_BIOGENIC_AMINE_METABOLIC_PROCESS	1		GO_PLATELET_ACTIVATION	1
GO_CELLULAR_COMPONENT_DISASSEMBLY	1		GO_PLATELET_DERIVED_GROWTH_FACTOR_RECEPTOR_SIGNALING_PATHWAY	1
GO_CELLULAR_COMPONENT_MORPHOGENESIS	1		GO_PLATELET_MORPHOGENESIS	1
GO_CELLULAR_GLUCOSE_HOMEOSTASIS	1		GO_POLYOL_BIOSYNTHETIC_PROCESS	1
GO_CELLULAR_MODIFIED_AMINO_ACID_METABOLIC_PROCESS	1		GO_POLYOL_METABOLIC_PROCESS	1
GO_CELLULAR_NITROGEN_COMPOUND_CATABOLIC_PROCESS	1		GO_POLYSACCHARIDE_CATABOLIC_PROCESS	1
GO_CELLULAR_OXIDANT_DETOXIFICATION	1		GO_POLYSACCHARIDE_METABOLIC_PROCESS	1
GO_CELLULAR_PIGMENTATION	1		GO_POSITIVE_REGULATION_OF_ACTIN_FILAMENT_POLYMERIZATION	1
GO_CELLULAR_PROCESS_INVOLVED_IN_REPRODUCTION_IN_MULTICELLULAR_ORGANISM	1		GO_POSITIVE_REGULATION_OF_ACTIN_NUCLEATION	1
GO_CELLULAR_RESPONSE_TO_ACID_CHEMICAL	1		GO_POSITIVE_REGULATION_OF_ARP2_3_COMPLEX_MEDIATED_ACTIN_NUCLEATION	1
GO_CELLULAR_RESPONSE_TO_ALKALOID	1		GO_POSITIVE_REGULATION_OF_ATPASE_ACTIVITY	1
GO_CELLULAR_RESPONSE_TO_AMYLOID_BETA	1		GO_POSITIVE_REGULATION_OF_ATTACHMENT_OF_SPINDLE_MICROTUBULES_TO_KINETOCHORE	1
GO_CELLULAR_RESPONSE_TO_CARBOHYDRATE_STIMULUS	1		GO_POSITIVE_REGULATION_OF_BROWN_FAT_CELL_DIFFERENTIATION	1
GO_CELLULAR_RESPONSE_TO_CORTICOSTEROID_STIMULUS	1		GO_POSITIVE_REGULATION_OF_CATABOLIC_PROCESS	1
GO_CELLULAR_RESPONSE_TO_DEXAMETHASONE_STIMULUS	1		GO_POSITIVE_REGULATION_OF_CELL_ACTIVATION	1
GO_CELLULAR_RESPONSE_TO_GROWTH_HORMONE_STIMULUS	1		GO_POSITIVE_REGULATION_OF_CELL_CELL_ADHESION	1
GO_CELLULAR_RESPONSE_TO_HYPEROXIA	1		GO_POSITIVE_REGULATION_OF_CELL_CYCLE_CHECKPOINT	1
GO_CELLULAR_RESPONSE_TO_INCREASED_OXYGEN_LEVELS	1		GO_POSITIVE_REGULATION_OF_CELL_CYCLE_G2_M_PHASE_TRANSITION	1
GO_CELLULAR_RESPONSE_TO_INSULIN_STIMULUS	1		GO_POSITIVE_REGULATION_OF_CELL_CYCLE_PHASE_TRANSITION	1
GO_CELLULAR_RESPONSE_TO_INTERFERON_ALPHA	1		GO_POSITIVE_REGULATION_OF_CELL_DIVISION	1
GO_CELLULAR_RESPONSE_TO_IRON_ION	1		GO_POSITIVE_REGULATION_OF_CELL_MORPHOGENESIS_INVOLVED_IN_DIFFERENTIATION	1
GO_CELLULAR_RESPONSE_TO_KETONE	1		GO_POSITIVE_REGULATION_OF_CELL_SIZE	1
GO_CELLULAR_RESPONSE_TO_LITHIUM_ION	1		GO_POSITIVE_REGULATION_OF_CELL_SUBSTRATE_ADHESION	1
GO_CELLULAR_RESPONSE_TO_NICOTINE	1		GO_POSITIVE_REGULATION_OF_CELLULAR_COMPONENT_MOVEMENT	1
GO_CELLULAR_RESPONSE_TO_OXYGEN_RADICAL	1		GO_POSITIVE_REGULATION_OF_CELLULAR_PROTEIN_CATABOLIC_PROCESS	1
GO_CELLULAR_RESPONSE_TO_REACTIVE_OXYGEN_SPECIES	1		GO_POSITIVE_REGULATION_OF_CELLULAR_PROTEIN_LOCALIZATION	1
GO_CELLULAR_RESPONSE_TO_TOXIC_SUBSTANCE	1		GO_POSITIVE_REGULATION_OF_CELLULAR_RESPONSE_TO_INSULIN_STIMULUS	1
GO_CENTRAL_NERVOUS_SYSTEM_NEURON_AXONOGENESIS	1		GO_POSITIVE_REGULATION_OF_CELLULAR_RESPONSE_TO_TRANSFORMING_GROWTH_FACTOR_BETA_STIMULUS	1
GO_CENTRAL_NERVOUS_SYSTEM_NEURON_DEVELOPMENT	1		GO_POSITIVE_REGULATION_OF_CHROMOSOME_SEGREGATION	1
GO_CENTRAL_NERVOUS_SYSTEM_PROJECTION_NEURON_AXONOGENESIS	1		GO_POSITIVE_REGULATION_OF_CYTOKINESIS	1
GO_CHONDROCYTE_DEVELOPMENT	1		GO_POSITIVE_REGULATION_OF_CYTOSKELETON_ORGANIZATION	1
GO_CHONDROCYTE_DIFFERENTIATION	1		GO_POSITIVE_REGULATION_OF_DEFENSE_RESPONSE_TO_VIRUS_BY_HOST	1
GO_CHROMOSOME_SEGREGATION	1		GO_POSITIVE_REGULATION_OF_DNA_DEMETHYLATION	1
GO_CHROMOSOME_SEPARATION	1		GO_POSITIVE_REGULATION_OF_DNA_METHYLATION_DEPENDENT_HETEROCHROMATIN_ASSEMBLY	1
GO_CLATHRIN_COAT_ASSEMBLY	1		GO_POSITIVE_REGULATION_OF_DNA_RECOMBINATION	1
GO_CLATHRIN_DEPENDENT_ENDOCYTOSIS	1		GO_POSITIVE_REGULATION_OF_DNA_REPAIR	1
GO_COGNITION	1		GO_POSITIVE_REGULATION_OF_DNA_TEMPLATED_TRANSCRIPTION_ELONGATION	1
GO_COLLATERAL_SPROUTING	1		GO_POSITIVE_REGULATION_OF_DOUBLE_STRAND_BREAK_REPAIR	1
GO_COMPLEMENT_ACTIVATION	1		GO_POSITIVE_REGULATION_OF_DOUBLE_STRAND_BREAK_REPAIR_VIA_HOMOLOGOUS_RECOMBINATION	1
GO_CONNECTIVE_TISSUE_DEVELOPMENT	1		GO_POSITIVE_REGULATION_OF_ERK1_AND_ERK2_CASCADE	1
GO_COPII_COATED_VESICLE_BUDDING	1		GO_POSITIVE_REGULATION_OF_ESTABLISHMENT_OF_PROTEIN_LOCALIZATION	1
GO_CORPUS_CALLOSUM_DEVELOPMENT	1		GO_POSITIVE_REGULATION_OF_FAT_CELL_DIFFERENTIATION	1
GO_CORPUS_CALLOSUM_MORPHOGENESIS	1		GO_POSITIVE_REGULATION_OF_FIBROBLAST_MIGRATION	1
GO_CORTICAL_ACTIN_CYTOSKELETON_ORGANIZATION	1		GO_POSITIVE_REGULATION_OF_GLUCOSE_TRANSMEMBRANE_TRANSPORT	1
GO_CORTICAL_CYTOSKELETON_ORGANIZATION	1		GO_POSITIVE_REGULATION_OF_GLYCOPROTEIN_BIOSYNTHETIC_PROCESS	1
GO_CORTICOSPINAL_TRACT_MORPHOGENESIS	1		GO_POSITIVE_REGULATION_OF_GLYCOPROTEIN_METABOLIC_PROCESS	1
GO_CRANIAL_SKELETAL_SYSTEM_DEVELOPMENT	1		GO_POSITIVE_REGULATION_OF_GTPASE_ACTIVITY	1
GO_CRISTAE_FORMATION	1		GO_POSITIVE_REGULATION_OF_HORMONE_SECRETION	1
GO_CYTOKINE_SECRETION	1		GO_POSITIVE_REGULATION_OF_INTERFERON_BETA_PRODUCTION	1
GO_CYTOKINESIS	1		GO_POSITIVE_REGULATION_OF_INTERLEUKIN_6_PRODUCTION	1
GO_CYTOPLASMIC_PATTERN_RECOGNITION_RECEPTOR_SIGNALING_PATHWAY	1		GO_POSITIVE_REGULATION_OF_INTRACELLULAR_PROTEIN_TRANSPORT	1
GO_DEFENSE_RESPONSE_TO_BACTERIUM	1		GO_POSITIVE_REGULATION_OF_INTRACELLULAR_TRANSPORT	1
GO_DEFINITIVE_HEMOPOIESIS	1		GO_POSITIVE_REGULATION_OF_JNK_CASCADE	1
GO_DENDRITIC_CELL_CHEMOTAXIS	1		GO_POSITIVE_REGULATION_OF_LAMELLIPODIUM_ASSEMBLY	1
GO_DENDRITIC_CELL_MIGRATION	1		GO_POSITIVE_REGULATION_OF_LAMELLIPODIUM_MORPHOGENESIS	1
GO_DETOXIFICATION	1		GO_POSITIVE_REGULATION_OF_LEUKOCYTE_CELL_CELL_ADHESION	1
GO_DEVELOPMENT_OF_PRIMARY_FEMALE_SEXUAL_CHARACTERISTICS	1		GO_POSITIVE_REGULATION_OF_LYMPHOCYTE_ACTIVATION	1
GO_DEVELOPMENT_OF_PRIMARY_SEXUAL_CHARACTERISTICS	1		GO_POSITIVE_REGULATION_OF_MAP_KINASE_ACTIVITY	1
GO_DEVELOPMENTAL_CELL_GROWTH	1		GO_POSITIVE_REGULATION_OF_MEMBRANE_POTENTIAL	1
GO_DEVELOPMENTAL_GROWTH	1		GO_POSITIVE_REGULATION_OF_MITOCHONDRIAL_MEMBRANE_POTENTIAL	1
GO_DEVELOPMENTAL_GROWTH_INVOLVED_IN_MORPHOGENESIS	1		GO_POSITIVE_REGULATION_OF_MITOTIC_NUCLEAR_DIVISION	1
GO_DEVELOPMENTAL_PIGMENTATION	1		GO_POSITIVE_REGULATION_OF_MITOTIC_SISTER_CHROMATID_SEGREGATION	1
GO_DICARBOXYLIC_ACID_METABOLIC_PROCESS	1		GO_POSITIVE_REGULATION_OF_NERVOUS_SYSTEM_DEVELOPMENT	1
GO_DIENCEPHALON_DEVELOPMENT	1		GO_POSITIVE_REGULATION_OF_NEURON_DIFFERENTIATION	1
GO_DIVALENT_INORGANIC_CATION_TRANSPORT	1		GO_POSITIVE_REGULATION_OF_NOTCH_SIGNALING_PATHWAY	1
GO_DNA_METABOLIC_PROCESS	1		GO_POSITIVE_REGULATION_OF_NUCLEAR_DIVISION	1
GO_ELECTRON_TRANSPORT_CHAIN	1		GO_POSITIVE_REGULATION_OF_NUCLEOCYTOPLASMIC_TRANSPORT	1
GO_EMBRYO_IMPLANTATION	1		GO_POSITIVE_REGULATION_OF_OSSIFICATION	1
GO_EMBRYONIC_APPENDAGE_MORPHOGENESIS	1		GO_POSITIVE_REGULATION_OF_PEPTIDYL_TYROSINE_PHOSPHORYLATION	1
GO_EMBRYONIC_CRANIAL_SKELETON_MORPHOGENESIS	1		GO_POSITIVE_REGULATION_OF_PLASMA_MEMBRANE_BOUNDED_CELL_PROJECTION_ASSEMBLY	1
GO_EMBRYONIC_FORELIMB_MORPHOGENESIS	1		GO_POSITIVE_REGULATION_OF_PROTEIN_CATABOLIC_PROCESS	1
GO_EMBRYONIC_ORGAN_MORPHOGENESIS	1		GO_POSITIVE_REGULATION_OF_PROTEIN_CONTAINING_COMPLEX_ASSEMBLY	1
GO_EMBRYONIC_PLACENTA_DEVELOPMENT	1		GO_POSITIVE_REGULATION_OF_PROTEIN_EXPORT_FROM_NUCLEUS	1
GO_EMBRYONIC_SKELETAL_SYSTEM_DEVELOPMENT	1		GO_POSITIVE_REGULATION_OF_PROTEIN_IMPORT	1
GO_EMBRYONIC_SKELETAL_SYSTEM_MORPHOGENESIS	1		GO_POSITIVE_REGULATION_OF_PROTEIN_KINASE_ACTIVITY	1
GO_ENDOCHONDRAL_BONE_MORPHOGENESIS	1		GO_POSITIVE_REGULATION_OF_PROTEIN_KINASE_B_SIGNALING	1
GO_ENDOPLASMIC_RETICULUM_MANNOSE_TRIMMING	1		GO_POSITIVE_REGULATION_OF_PROTEIN_LOCALIZATION_TO_NUCLEUS	1
GO_ENDOSOMAL_TRANSPORT	1		GO_POSITIVE_REGULATION_OF_PROTEIN_POLYMERIZATION	1
GO_ENDOSOME_ORGANIZATION	1		GO_POSITIVE_REGULATION_OF_PROTEIN_SERINE_THREONINE_KINASE_ACTIVITY	1
GO_ENDOTHELIAL_CELL_APOPTOTIC_PROCESS	1		GO_POSITIVE_REGULATION_OF_PROTEOLYSIS	1
GO_ENDOTHELIAL_CELL_MIGRATION	1		GO_POSITIVE_REGULATION_OF_PROTEOLYSIS_INVOLVED_IN_CELLULAR_PROTEIN_CATABOLIC_PROCESS	1
GO_ENDOTHELIAL_CELL_PROLIFERATION	1		GO_POSITIVE_REGULATION_OF_RESPONSE_TO_DNA_DAMAGE_STIMULUS	1
GO_ENERGY_HOMEOSTASIS	1		GO_POSITIVE_REGULATION_OF_SECRETION	1
GO_ENSHEATHMENT_OF_NEURONS	1		GO_POSITIVE_REGULATION_OF_SPINDLE_CHECKPOINT	1
GO_ENTRY_INTO_HOST	1		GO_POSITIVE_REGULATION_OF_STEM_CELL_PROLIFERATION	1
GO_EPHRIN_RECEPTOR_SIGNALING_PATHWAY	1		GO_POSITIVE_REGULATION_OF_STRESS_ACTIVATED_PROTEIN_KINASE_SIGNALING_CASCADE	1
GO_EPIDERMAL_CELL_DIFFERENTIATION	1		GO_POSITIVE_REGULATION_OF_SUBSTRATE_ADHESION_DEPENDENT_CELL_SPREADING	1
GO_EPITHELIAL_CELL_DIFFERENTIATION_INVOLVED_IN_KIDNEY_DEVELOPMENT	1		GO_POSITIVE_REGULATION_OF_SUPRAMOLECULAR_FIBER_ORGANIZATION	1
GO_EPITHELIAL_TO_MESENCHYMAL_TRANSITION	1		GO_POSITIVE_REGULATION_OF_SYNAPTIC_TRANSMISSION	1
GO_EPITHELIAL_TUBE_FORMATION	1		GO_POSITIVE_REGULATION_OF_TRANSCRIPTION_ELONGATION_FROM_RNA_POLYMERASE_II_PROMOTER	1
GO_EPITHELIAL_TUBE_MORPHOGENESIS	1		GO_POSITIVE_REGULATION_OF_TRANSCRIPTION_OF_NOTCH_RECEPTOR_TARGET	1
GO_ER_NUCLEUS_SIGNALING_PATHWAY	1		GO_POSITIVE_REGULATION_OF_TRANSFERASE_ACTIVITY	1
GO_ESTABLISHMENT_OF_ENDOTHELIAL_INTESTINAL_BARRIER	1		GO_POSITIVE_REGULATION_OF_TRANSMEMBRANE_RECEPTOR_PROTEIN_SERINE_THREONINE_KINASE_SIGNALING_PATHWAY	1
GO_ESTABLISHMENT_OF_ORGANELLE_LOCALIZATION	1		GO_POSITIVE_REGULATION_OF_TRANSMEMBRANE_TRANSPORT	1
GO_ESTABLISHMENT_OF_PROTEIN_LOCALIZATION_TO_MEMBRANE	1		GO_POSITIVE_REGULATION_OF_TUMOR_NECROSIS_FACTOR_SUPERFAMILY_CYTOKINE_PRODUCTION	1
GO_ESTABLISHMENT_OF_PROTEIN_LOCALIZATION_TO_MITOCHONDRIAL_MEMBRANE	1		GO_POSITIVE_REGULATION_OF_UBIQUITIN_DEPENDENT_PROTEIN_CATABOLIC_PROCESS	1
GO_ESTABLISHMENT_OF_RNA_LOCALIZATION	1		GO_POSITIVE_REGULATION_OF_VIRAL_GENOME_REPLICATION	1
GO_ESTABLISHMENT_OF_SERTOLI_CELL_BARRIER	1		GO_POSITIVE_REGULATION_OF_VIRAL_LIFE_CYCLE	1
GO_ESTABLISHMENT_OF_TISSUE_POLARITY	1		GO_POSITIVE_REGULATION_OF_VIRAL_TRANSCRIPTION	1
GO_EXECUTION_PHASE_OF_APOPTOSIS	1		GO_POST_ANAL_TAIL_MORPHOGENESIS	1
GO_FAS_SIGNALING_PATHWAY	1		GO_PREASSEMBLY_OF_GPI_ANCHOR_IN_ER_MEMBRANE	1
GO_FATTY_ACID_DERIVATIVE_METABOLIC_PROCESS	1		GO_PROTEIN_AUTOPHOSPHORYLATION	1
GO_FATTY_ACID_METABOLIC_PROCESS	1		GO_PROTEIN_AUTOUBIQUITINATION	1
GO_FEEDING_BEHAVIOR	1		GO_PROTEIN_CATABOLIC_PROCESS_IN_THE_VACUOLE	1
GO_FEMALE_SEX_DIFFERENTIATION	1		GO_PROTEIN_COMPLEX_OLIGOMERIZATION	1
GO_FIBROBLAST_GROWTH_FACTOR_RECEPTOR_SIGNALING_PATHWAY	1		GO_PROTEIN_CONTAINING_COMPLEX_DISASSEMBLY	1
GO_FOAM_CELL_DIFFERENTIATION	1		GO_PROTEIN_DEPHOSPHORYLATION	1
GO_FOLIC_ACID_CONTAINING_COMPOUND_METABOLIC_PROCESS	1		GO_PROTEIN_DESTABILIZATION	1
GO_FOLIC_ACID_METABOLIC_PROCESS	1		GO_PROTEIN_DNA_COMPLEX_DISASSEMBLY	1
GO_FOREBRAIN_GENERATION_OF_NEURONS	1		GO_PROTEIN_IMPORT_INTO_PEROXISOME_MATRIX	1
GO_FOREBRAIN_NEURON_DIFFERENTIATION	1		GO_PROTEIN_K48_LINKED_DEUBIQUITINATION	1
GO_FORELIMB_MORPHOGENESIS	1		GO_PROTEIN_K63_LINKED_DEUBIQUITINATION	1
GO_G_PROTEIN_COUPLED_RECEPTOR_SIGNALING_PATHWAY	1		GO_PROTEIN_KINASE_B_SIGNALING	1
GO_GANGLIOSIDE_BIOSYNTHETIC_PROCESS	1		GO_PROTEIN_LOCALIZATION_TO_CYTOSKELETON	1
GO_GANGLIOSIDE_METABOLIC_PROCESS	1		GO_PROTEIN_LOCALIZATION_TO_GOLGI_APPARATUS	1
GO_GAS_HOMEOSTASIS	1		GO_PROTEIN_LOCALIZATION_TO_MICROTUBULE	1
GO_GERM_CELL_DEVELOPMENT	1		GO_PROTEIN_LOCALIZATION_TO_VACUOLE	1
GO_GERMINAL_CENTER_FORMATION	1		GO_PROTEIN_MODIFICATION_BY_SMALL_PROTEIN_REMOVAL	1
GO_GLIAL_CELL_DEVELOPMENT	1		GO_PROTEIN_MONOUBIQUITINATION	1
GO_GLYCEROLIPID_BIOSYNTHETIC_PROCESS	1		GO_PROTEIN_POLYMERIZATION	1
GO_GLYCEROLIPID_METABOLIC_PROCESS	1		GO_PROTEIN_PROCESSING	1
GO_GLYCEROPHOSPHOLIPID_METABOLIC_PROCESS	1		GO_PROTEIN_RETENTION_IN_GOLGI_APPARATUS	1
GO_GLYCINE_METABOLIC_PROCESS	1		GO_PROTEIN_STABILIZATION	1
GO_GLYCOLIPID_BIOSYNTHETIC_PROCESS	1		GO_PROTEIN_SUMOYLATION	1
GO_GLYCOSPHINGOLIPID_BIOSYNTHETIC_PROCESS	1		GO_PROTEIN_TARGETING_TO_VACUOLE	1
GO_GLYCOSPHINGOLIPID_METABOLIC_PROCESS	1		GO_PROTEIN_TETRAMERIZATION	1
GO_GLYCOSYL_COMPOUND_BIOSYNTHETIC_PROCESS	1		GO_PROTEIN_TRANSMEMBRANE_IMPORT_INTO_INTRACELLULAR_ORGANELLE	1
GO_GLYCOSYL_COMPOUND_METABOLIC_PROCESS	1		GO_PROTEIN_TRANSMEMBRANE_TRANSPORT	1
GO_GOLGI_ORGANIZATION	1		GO_PROTEIN_TRANSPORT_ALONG_MICROTUBULE	1
GO_GOLGI_RIBBON_FORMATION	1		GO_PURINE_NUCLEOSIDE_METABOLIC_PROCESS	1
GO_GOLGI_VESICLE_BUDDING	1		GO_PURINE_NUCLEOSIDE_TRIPHOSPHATE_METABOLIC_PROCESS	1
GO_GROWTH_HORMONE_RECEPTOR_SIGNALING_PATHWAY_VIA_JAK_STAT	1		GO_PYRUVATE_METABOLIC_PROCESS	1
GO_GTP_BIOSYNTHETIC_PROCESS	1		GO_RAC_PROTEIN_SIGNAL_TRANSDUCTION	1
GO_GTP_METABOLIC_PROCESS	1		GO_RAS_PROTEIN_SIGNAL_TRANSDUCTION	1
GO_GUANOSINE_CONTAINING_COMPOUND_BIOSYNTHETIC_PROCESS	1		GO_RECOMBINATIONAL_REPAIR	1
GO_GUANOSINE_CONTAINING_COMPOUND_METABOLIC_PROCESS	1		GO_REGIONALIZATION	1
GO_HEMATOPOIETIC_STEM_CELL_DIFFERENTIATION	1		GO_REGULATION_OF_ACTIN_FILAMENT_BASED_PROCESS	1
GO_HETEROPHILIC_CELL_CELL_ADHESION_VIA_PLASMA_MEMBRANE_CELL_ADHESION_MOLECULES	1		GO_REGULATION_OF_ACTIN_FILAMENT_LENGTH	1
GO_HIPPOCAMPUS_DEVELOPMENT	1		GO_REGULATION_OF_ACTIN_FILAMENT_ORGANIZATION	1
GO_HISTONE_H3_K4_METHYLATION	1		GO_REGULATION_OF_ACTIN_NUCLEATION	1
GO_HISTONE_METHYLATION	1		GO_REGULATION_OF_ANIMAL_ORGAN_MORPHOGENESIS	1
GO_HISTONE_PHOSPHORYLATION	1		GO_REGULATION_OF_APOPTOTIC_SIGNALING_PATHWAY	1
GO_HOMOTYPIC_CELL_CELL_ADHESION	1		GO_REGULATION_OF_ARP2_3_COMPLEX_MEDIATED_ACTIN_NUCLEATION	1
GO_HORMONE_TRANSPORT	1		GO_REGULATION_OF_ATP_METABOLIC_PROCESS	1
GO_HUMORAL_IMMUNE_RESPONSE_MEDIATED_BY_CIRCULATING_IMMUNOGLOBULIN	1		GO_REGULATION_OF_ATPASE_ACTIVITY	1
GO_ICOSANOID_METABOLIC_PROCESS	1		GO_REGULATION_OF_ATTACHMENT_OF_SPINDLE_MICROTUBULES_TO_KINETOCHORE	1
GO_IMMUNE_RESPONSE_REGULATING_SIGNALING_PATHWAY	1		GO_REGULATION_OF_AUTOPHAGY	1
GO_INFLAMMATORY_RESPONSE_TO_ANTIGENIC_STIMULUS	1		GO_REGULATION_OF_AXONOGENESIS	1
GO_INNER_MITOCHONDRIAL_MEMBRANE_ORGANIZATION	1		GO_REGULATION_OF_BODY_FLUID_LEVELS	1
GO_INOSITOL_LIPID_MEDIATED_SIGNALING	1		GO_REGULATION_OF_BROWN_FAT_CELL_DIFFERENTIATION	1
GO_INSULIN_SECRETION	1		GO_REGULATION_OF_CARBOHYDRATE_BIOSYNTHETIC_PROCESS	1
GO_INTERFERON_ALPHA_PRODUCTION	1		GO_REGULATION_OF_CARBOHYDRATE_CATABOLIC_PROCESS	1
GO_INTERFERON_BETA_PRODUCTION	1		GO_REGULATION_OF_CARTILAGE_DEVELOPMENT	1
GO_INTERFERON_GAMMA_PRODUCTION	1		GO_REGULATION_OF_CELL_ACTIVATION	1
GO_INTERLEUKIN_1_MEDIATED_SIGNALING_PATHWAY	1		GO_REGULATION_OF_CELL_ADHESION_MEDIATED_BY_INTEGRIN	1
GO_INTERLEUKIN_23_MEDIATED_SIGNALING_PATHWAY	1		GO_REGULATION_OF_CELL_CELL_ADHESION	1
GO_INTERLEUKIN_7_MEDIATED_SIGNALING_PATHWAY	1		GO_REGULATION_OF_CELL_CYCLE_CHECKPOINT	1
GO_INTERLEUKIN_8_PRODUCTION	1		GO_REGULATION_OF_CELL_CYCLE_G2_M_PHASE_TRANSITION	1
GO_INTRACELLULAR_ESTROGEN_RECEPTOR_SIGNALING_PATHWAY	1		GO_REGULATION_OF_CELL_DIVISION	1
GO_IRE1_MEDIATED_UNFOLDED_PROTEIN_RESPONSE	1		GO_REGULATION_OF_CELL_PROJECTION_ASSEMBLY	1
GO_IRON_ION_HOMEOSTASIS	1		GO_REGULATION_OF_CELL_SUBSTRATE_ADHESION	1
GO_IRON_ION_TRANSPORT	1		GO_REGULATION_OF_CELLULAR_AMIDE_METABOLIC_PROCESS	1
GO_KERATINOCYTE_DIFFERENTIATION	1		GO_REGULATION_OF_CELLULAR_CARBOHYDRATE_METABOLIC_PROCESS	1
GO_KIDNEY_EPITHELIUM_DEVELOPMENT	1		GO_REGULATION_OF_CELLULAR_RESPONSE_TO_GROWTH_FACTOR_STIMULUS	1
GO_KIDNEY_MESENCHYME_DEVELOPMENT	1		GO_REGULATION_OF_CELLULAR_RESPONSE_TO_INSULIN_STIMULUS	1
GO_KIDNEY_MORPHOGENESIS	1		GO_REGULATION_OF_CELLULAR_RESPONSE_TO_TRANSFORMING_GROWTH_FACTOR_BETA_STIMULUS	1
GO_L_SERINE_BIOSYNTHETIC_PROCESS	1		GO_REGULATION_OF_CHONDROCYTE_DIFFERENTIATION	1
GO_L_SERINE_METABOLIC_PROCESS	1		GO_REGULATION_OF_CHROMATIN_SILENCING	1
GO_LABYRINTHINE_LAYER_DEVELOPMENT	1		GO_REGULATION_OF_CHROMOSOME_SEPARATION	1
GO_LENS_DEVELOPMENT_IN_CAMERA_TYPE_EYE	1		GO_REGULATION_OF_CYTOKINESIS	1
GO_LENS_FIBER_CELL_DIFFERENTIATION	1		GO_REGULATION_OF_DEFENSE_RESPONSE_TO_VIRUS	1
GO_LEUKOCYTE_ADHESION_TO_VASCULAR_ENDOTHELIAL_CELL	1		GO_REGULATION_OF_DEFENSE_RESPONSE_TO_VIRUS_BY_HOST	1
GO_LEUKOCYTE_CHEMOTAXIS	1		GO_REGULATION_OF_DEVELOPMENTAL_GROWTH	1
GO_LIMBIC_SYSTEM_DEVELOPMENT	1		GO_REGULATION_OF_DNA_BINDING_TRANSCRIPTION_FACTOR_ACTIVITY	1
GO_LIPOSACCHARIDE_METABOLIC_PROCESS	1		GO_REGULATION_OF_DNA_BIOSYNTHETIC_PROCESS	1
GO_LONG_TERM_SYNAPTIC_POTENTIATION	1		GO_REGULATION_OF_DNA_DEMETHYLATION	1
GO_LOW_DENSITY_LIPOPROTEIN_PARTICLE_CLEARANCE	1		GO_REGULATION_OF_DNA_METHYLATION	1
GO_LOW_DENSITY_LIPOPROTEIN_PARTICLE_RECEPTOR_CATABOLIC_PROCESS	1		GO_REGULATION_OF_DNA_METHYLATION_DEPENDENT_HETEROCHROMATIN_ASSEMBLY	1
GO_LOW_DENSITY_LIPOPROTEIN_RECEPTOR_PARTICLE_METABOLIC_PROCESS	1		GO_REGULATION_OF_DNA_RECOMBINATION	1
GO_LYMPH_NODE_DEVELOPMENT	1		GO_REGULATION_OF_DNA_REPAIR	1
GO_LYMPHOCYTE_ACTIVATION_INVOLVED_IN_IMMUNE_RESPONSE	1		GO_REGULATION_OF_DNA_REPLICATION	1
GO_LYMPHOCYTE_COSTIMULATION	1		GO_REGULATION_OF_DNA_TOPOISOMERASE_ATP_HYDROLYZING_ACTIVITY	1
GO_LYMPHOID_PROGENITOR_CELL_DIFFERENTIATION	1		GO_REGULATION_OF_DOUBLE_STRAND_BREAK_REPAIR	1
GO_LYSOSOME_LOCALIZATION	1		GO_REGULATION_OF_DOUBLE_STRAND_BREAK_REPAIR_VIA_HOMOLOGOUS_RECOMBINATION	1
GO_MAINTENANCE_OF_LOCATION	1		GO_REGULATION_OF_ENDOCRINE_PROCESS	1
GO_MAINTENANCE_OF_LOCATION_IN_CELL	1		GO_REGULATION_OF_ERBB_SIGNALING_PATHWAY	1
GO_MALE_SEX_DIFFERENTIATION	1		GO_REGULATION_OF_EXTENT_OF_CELL_GROWTH	1
GO_MAMMARY_GLAND_DEVELOPMENT	1		GO_REGULATION_OF_EXTRINSIC_APOPTOTIC_SIGNALING_PATHWAY	1
GO_MAMMARY_GLAND_EPITHELIUM_DEVELOPMENT	1		GO_REGULATION_OF_FAT_CELL_DIFFERENTIATION	1
GO_MEGAKARYOCYTE_DIFFERENTIATION	1		GO_REGULATION_OF_FIBROBLAST_MIGRATION	1
GO_MEIOTIC_CELL_CYCLE	1		GO_REGULATION_OF_GENE_EXPRESSION_BY_GENETIC_IMPRINTING	1
GO_MEIOTIC_CELL_CYCLE_PROCESS	1		GO_REGULATION_OF_GENERATION_OF_PRECURSOR_METABOLITES_AND_ENERGY	1
GO_MELANOCYTE_DIFFERENTIATION	1		GO_REGULATION_OF_GLUCONEOGENESIS	1
GO_MEMBRANE_DOCKING	1		GO_REGULATION_OF_GLUCOSE_IMPORT	1
GO_MEMBRANE_TO_MEMBRANE_DOCKING	1		GO_REGULATION_OF_GLUCOSE_METABOLIC_PROCESS	1
GO_MESENCHYMAL_CELL_DIFFERENTIATION_INVOLVED_IN_KIDNEY_DEVELOPMENT	1		GO_REGULATION_OF_GLUCOSE_TRANSMEMBRANE_TRANSPORT	1
GO_MESENCHYMAL_CELL_PROLIFERATION	1		GO_REGULATION_OF_GLYCOPROTEIN_METABOLIC_PROCESS	1
GO_MESENCHYMAL_TO_EPITHELIAL_TRANSITION	1		GO_REGULATION_OF_GROWTH	1
GO_MESENCHYMAL_TO_EPITHELIAL_TRANSITION_INVOLVED_IN_METANEPHROS_MORPHOGENESIS	1		GO_REGULATION_OF_GROWTH_HORMONE_SECRETION	1
GO_MESODERM_DEVELOPMENT	1		GO_REGULATION_OF_GTP_BINDING	1
GO_METANEPHRIC_EPITHELIUM_DEVELOPMENT	1		GO_REGULATION_OF_GTPASE_ACTIVITY	1
GO_METANEPHRIC_MESENCHYMAL_CELL_DIFFERENTIATION	1		GO_REGULATION_OF_HISTONE_MODIFICATION	1
GO_METANEPHRIC_MESENCHYME_DEVELOPMENT	1		GO_REGULATION_OF_HORMONE_SECRETION	1
GO_METANEPHRIC_NEPHRON_DEVELOPMENT	1		GO_REGULATION_OF_IMMUNE_EFFECTOR_PROCESS	1
GO_METANEPHRIC_NEPHRON_EPITHELIUM_DEVELOPMENT	1		GO_REGULATION_OF_INSULIN_SECRETION	1
GO_METANEPHRIC_NEPHRON_MORPHOGENESIS	1		GO_REGULATION_OF_ISOMERASE_ACTIVITY	1
GO_METANEPHRIC_NEPHRON_TUBULE_EPITHELIAL_CELL_DIFFERENTIATION	1		GO_REGULATION_OF_LAMELLIPODIUM_ASSEMBLY	1
GO_METANEPHRIC_RENAL_VESICLE_MORPHOGENESIS	1		GO_REGULATION_OF_LAMELLIPODIUM_MORPHOGENESIS	1
GO_METANEPHROS_DEVELOPMENT	1		GO_REGULATION_OF_LIPID_LOCALIZATION	1
GO_METANEPHROS_MORPHOGENESIS	1		GO_REGULATION_OF_LIPID_TRANSPORT	1
GO_METAPHASE_ANAPHASE_TRANSITION_OF_CELL_CYCLE	1		GO_REGULATION_OF_LONG_TERM_SYNAPTIC_POTENTIATION	1
GO_METHIONINE_METABOLIC_PROCESS	1		GO_REGULATION_OF_LYMPHOCYTE_ACTIVATION	1
GO_METHYLATION	1		GO_REGULATION_OF_MACROAUTOPHAGY	1
GO_MHC_CLASS_I_BIOSYNTHETIC_PROCESS	1		GO_REGULATION_OF_MAP_KINASE_ACTIVITY	1
GO_MHC_CLASS_II_BIOSYNTHETIC_PROCESS	1		GO_REGULATION_OF_MEGAKARYOCYTE_DIFFERENTIATION	1
GO_MITOCHONDRIAL_DNA_METABOLIC_PROCESS	1		GO_REGULATION_OF_MEMBRANE_POTENTIAL	1
GO_MITOCHONDRIAL_FISSION	1		GO_REGULATION_OF_METAPHASE_PLATE_CONGRESSION	1
GO_MITOCHONDRIAL_GENE_EXPRESSION	1		GO_REGULATION_OF_MITOCHONDRIAL_MEMBRANE_POTENTIAL	1
GO_MITOCHONDRIAL_GENOME_MAINTENANCE	1		GO_REGULATION_OF_MORPHOGENESIS_OF_AN_EPITHELIUM	1
GO_MITOCHONDRIAL_OUTER_MEMBRANE_PERMEABILIZATION	1		GO_REGULATION_OF_MRNA_CATABOLIC_PROCESS	1
GO_MITOCHONDRIAL_RESPIRATORY_CHAIN_COMPLEX_ASSEMBLY	1		GO_REGULATION_OF_NERVOUS_SYSTEM_DEVELOPMENT	1
GO_MITOCHONDRIAL_TRANSLATION	1		GO_REGULATION_OF_NEURON_DIFFERENTIATION	1
GO_MITOCHONDRIAL_TRANSPORT	1		GO_REGULATION_OF_NEURON_PROJECTION_DEVELOPMENT	1
GO_MITOPHAGY	1		GO_REGULATION_OF_NOTCH_SIGNALING_PATHWAY	1
GO_MITOTIC_CELL_CYCLE_CHECKPOINT	1		GO_REGULATION_OF_NUCLEOBASE_CONTAINING_COMPOUND_TRANSPORT	1
GO_MITOTIC_NUCLEAR_DIVISION	1		GO_REGULATION_OF_NUCLEOTIDE_METABOLIC_PROCESS	1
GO_MITOTIC_SISTER_CHROMATID_SEGREGATION	1		GO_REGULATION_OF_OSSIFICATION	1
GO_MODULATION_BY_SYMBIONT_OF_HOST_CELLULAR_PROCESS	1		GO_REGULATION_OF_PEPTIDE_HORMONE_SECRETION	1
GO_MODULATION_BY_SYMBIONT_OF_HOST_PROGRAMMED_CELL_DEATH	1		GO_REGULATION_OF_PEPTIDE_SECRETION	1
GO_MODULATION_BY_VIRUS_OF_HOST_CELLULAR_PROCESS	1		GO_REGULATION_OF_PEPTIDYL_LYSINE_ACETYLATION	1
GO_MODULATION_OF_AGE_RELATED_BEHAVIORAL_DECLINE	1		GO_REGULATION_OF_PEPTIDYL_TYROSINE_PHOSPHORYLATION	1
GO_MODULATION_OF_MOLECULAR_FUNCTION_IN_OTHER_ORGANISM	1		GO_REGULATION_OF_POSTTRANSCRIPTIONAL_GENE_SILENCING	1
GO_MODULATION_OF_PROGRAMMED_CELL_DEATH_IN_OTHER_ORGANISM	1		GO_REGULATION_OF_PROTEIN_ACETYLATION	1
GO_MOLTING_CYCLE	1		GO_REGULATION_OF_PROTEIN_IMPORT	1
GO_MONOCARBOXYLIC_ACID_METABOLIC_PROCESS	1		GO_REGULATION_OF_PROTEIN_KINASE_ACTIVITY	1
GO_MORPHOGENESIS_OF_A_POLARIZED_EPITHELIUM	1		GO_REGULATION_OF_PROTEIN_POLYMERIZATION	1
GO_MORPHOGENESIS_OF_EMBRYONIC_EPITHELIUM	1		GO_REGULATION_OF_PROTEIN_SERINE_THREONINE_KINASE_ACTIVITY	1
GO_MOVEMENT_IN_HOST_ENVIRONMENT	1		GO_REGULATION_OF_RESPONSE_TO_CYTOKINE_STIMULUS	1
GO_MRNA_EXPORT_FROM_NUCLEUS	1		GO_REGULATION_OF_RESPONSE_TO_DNA_DAMAGE_STIMULUS	1
GO_MRNA_METABOLIC_PROCESS	1		GO_REGULATION_OF_RNA_EXPORT_FROM_NUCLEUS	1
GO_MRNA_PROCESSING	1		GO_REGULATION_OF_SECRETION	1
GO_MRNA_TRANSPORT	1		GO_REGULATION_OF_SMALL_GTPASE_MEDIATED_SIGNAL_TRANSDUCTION	1
GO_MULTI_MULTICELLULAR_ORGANISM_PROCESS	1		GO_REGULATION_OF_SMOOTHENED_SIGNALING_PATHWAY	1
GO_MUSCLE_CONTRACTION	1		GO_REGULATION_OF_SPINDLE_CHECKPOINT	1
GO_MUSCLE_ORGAN_DEVELOPMENT	1		GO_REGULATION_OF_STEM_CELL_PROLIFERATION	1
GO_MYD88_DEPENDENT_TOLL_LIKE_RECEPTOR_SIGNALING_PATHWAY	1		GO_REGULATION_OF_STRESS_ACTIVATED_PROTEIN_KINASE_SIGNALING_CASCADE	1
GO_NADH_DEHYDROGENASE_COMPLEX_ASSEMBLY	1		GO_REGULATION_OF_SUBSTRATE_ADHESION_DEPENDENT_CELL_SPREADING	1
GO_NATURAL_KILLER_CELL_ACTIVATION	1		GO_REGULATION_OF_SUPRAMOLECULAR_FIBER_ORGANIZATION	1
GO_NCRNA_METABOLIC_PROCESS	1		GO_REGULATION_OF_SYNAPTIC_PLASTICITY	1
GO_NCRNA_PROCESSING	1		GO_REGULATION_OF_SYSTEM_PROCESS	1
GO_NEGATIVE_REGULATION_OF_ALPHA_BETA_T_CELL_ACTIVATION	1		GO_REGULATION_OF_T_CELL_ACTIVATION	1
GO_NEGATIVE_REGULATION_OF_ALPHA_BETA_T_CELL_DIFFERENTIATION	1		GO_REGULATION_OF_TELOMERE_CAPPING	1
GO_NEGATIVE_REGULATION_OF_AMYLOID_BETA_CLEARANCE	1		GO_REGULATION_OF_TELOMERE_MAINTENANCE_VIA_TELOMERE_LENGTHENING	1
GO_NEGATIVE_REGULATION_OF_ANIMAL_ORGAN_MORPHOGENESIS	1		GO_REGULATION_OF_TRANS_SYNAPTIC_SIGNALING	1
GO_NEGATIVE_REGULATION_OF_ATP_METABOLIC_PROCESS	1		GO_REGULATION_OF_TRANSCRIPTION_FROM_RNA_POLYMERASE_II_PROMOTER_IN_RESPONSE_TO_HYPOXIA	1
GO_NEGATIVE_REGULATION_OF_AUTOPHAGY	1		GO_REGULATION_OF_TRANSCRIPTION_FROM_RNA_POLYMERASE_II_PROMOTER_IN_RESPONSE_TO_OXIDATIVE_STRESS	1
GO_NEGATIVE_REGULATION_OF_BLOOD_CIRCULATION	1		GO_REGULATION_OF_TRANSCRIPTION_REGULATORY_REGION_DNA_BINDING	1
GO_NEGATIVE_REGULATION_OF_BLOOD_PRESSURE	1		GO_REGULATION_OF_TRANSLATIONAL_FIDELITY	1
GO_NEGATIVE_REGULATION_OF_BLOOD_VESSEL_DIAMETER	1		GO_REGULATION_OF_TRANSLATIONAL_INITIATION	1
GO_NEGATIVE_REGULATION_OF_CALCIUM_ION_TRANSPORT	1		GO_REGULATION_OF_TRANSMEMBRANE_RECEPTOR_PROTEIN_SERINE_THREONINE_KINASE_SIGNALING_PATHWAY	1
GO_NEGATIVE_REGULATION_OF_CD4_POSITIVE_ALPHA_BETA_T_CELL_ACTIVATION	1		GO_REGULATION_OF_TRANSMEMBRANE_TRANSPORT	1
GO_NEGATIVE_REGULATION_OF_CD4_POSITIVE_ALPHA_BETA_T_CELL_DIFFERENTIATION	1		GO_REGULATION_OF_TYPE_I_INTERFERON_MEDIATED_SIGNALING_PATHWAY	1
GO_NEGATIVE_REGULATION_OF_CELL_CYCLE_ARREST	1		GO_REGULATION_OF_VIRAL_TRANSCRIPTION	1
GO_NEGATIVE_REGULATION_OF_CELL_CYCLE_PHASE_TRANSITION	1		GO_RESPIRATORY_SYSTEM_DEVELOPMENT	1
GO_NEGATIVE_REGULATION_OF_CELL_GROWTH	1		GO_RESPONSE_TO_CALCIUM_ION	1
GO_NEGATIVE_REGULATION_OF_CELL_PROJECTION_ORGANIZATION	1		GO_RESPONSE_TO_CARBOHYDRATE	1
GO_NEGATIVE_REGULATION_OF_CELL_PROLIFERATION_INVOLVED_IN_KIDNEY_DEVELOPMENT	1		GO_RESPONSE_TO_CORTICOSTEROID	1
GO_NEGATIVE_REGULATION_OF_CELLULAR_RESPIRATION	1		GO_RESPONSE_TO_ENDOPLASMIC_RETICULUM_STRESS	1
GO_NEGATIVE_REGULATION_OF_CHROMOSOME_ORGANIZATION	1		GO_RESPONSE_TO_FIBROBLAST_GROWTH_FACTOR	1
GO_NEGATIVE_REGULATION_OF_CHROMOSOME_SEGREGATION	1		GO_RESPONSE_TO_GROWTH_HORMONE	1
GO_NEGATIVE_REGULATION_OF_COLD_INDUCED_THERMOGENESIS	1		GO_RESPONSE_TO_INORGANIC_SUBSTANCE	1
GO_NEGATIVE_REGULATION_OF_DNA_BINDING	1		GO_RESPONSE_TO_INSULIN	1
GO_NEGATIVE_REGULATION_OF_DNA_BINDING_TRANSCRIPTION_FACTOR_ACTIVITY	1		GO_RESPONSE_TO_INTERFERON_ALPHA	1
GO_NEGATIVE_REGULATION_OF_DNA_METABOLIC_PROCESS	1		GO_RESPONSE_TO_INTERLEUKIN_6	1
GO_NEGATIVE_REGULATION_OF_ENDOTHELIAL_CELL_APOPTOTIC_PROCESS	1		GO_RESPONSE_TO_KETONE	1
GO_NEGATIVE_REGULATION_OF_ENDOTHELIAL_CELL_PROLIFERATION	1		GO_RESPONSE_TO_LEUKEMIA_INHIBITORY_FACTOR	1
GO_NEGATIVE_REGULATION_OF_EPITHELIAL_CELL_APOPTOTIC_PROCESS	1		GO_RESPONSE_TO_LIPID	1
GO_NEGATIVE_REGULATION_OF_EPITHELIAL_CELL_DIFFERENTIATION	1		GO_RESPONSE_TO_MECHANICAL_STIMULUS	1
GO_NEGATIVE_REGULATION_OF_EPITHELIAL_CELL_DIFFERENTIATION_INVOLVED_IN_KIDNEY_DEVELOPMENT	1		GO_RESPONSE_TO_METAL_ION	1
GO_NEGATIVE_REGULATION_OF_ERK1_AND_ERK2_CASCADE	1		GO_RESPONSE_TO_MONOSACCHARIDE	1
GO_NEGATIVE_REGULATION_OF_FAT_CELL_DIFFERENTIATION	1		GO_RESPONSE_TO_OXIDATIVE_STRESS	1
GO_NEGATIVE_REGULATION_OF_GROWTH	1		GO_RESPONSE_TO_OXYGEN_LEVELS	1
GO_NEGATIVE_REGULATION_OF_HEART_CONTRACTION	1		GO_RESPONSE_TO_STEROID_HORMONE	1
GO_NEGATIVE_REGULATION_OF_HYDROLASE_ACTIVITY	1		GO_RESPONSE_TO_TRANSFORMING_GROWTH_FACTOR_BETA	1
GO_NEGATIVE_REGULATION_OF_INNATE_IMMUNE_RESPONSE	1		GO_RESPONSE_TO_TYPE_I_INTERFERON	1
GO_NEGATIVE_REGULATION_OF_INTRACELLULAR_STEROID_HORMONE_RECEPTOR_SIGNALING_PATHWAY	1		GO_RESPONSE_TO_VIRUS	1
GO_NEGATIVE_REGULATION_OF_INTRINSIC_APOPTOTIC_SIGNALING_PATHWAY	1		GO_RESPONSE_TO_WOUNDING	1
GO_NEGATIVE_REGULATION_OF_ION_TRANSPORT	1		GO_RETICULOPHAGY	1
GO_NEGATIVE_REGULATION_OF_KINASE_ACTIVITY	1		GO_RIBONUCLEOSIDE_METABOLIC_PROCESS	1
GO_NEGATIVE_REGULATION_OF_LEUKOCYTE_APOPTOTIC_PROCESS	1		GO_RIBONUCLEOSIDE_TRIPHOSPHATE_METABOLIC_PROCESS	1
GO_NEGATIVE_REGULATION_OF_LYMPHOCYTE_APOPTOTIC_PROCESS	1		GO_RNA_CATABOLIC_PROCESS	1
GO_NEGATIVE_REGULATION_OF_MAP_KINASE_ACTIVITY	1		GO_RNA_DEPENDENT_DNA_BIOSYNTHETIC_PROCESS	1
GO_NEGATIVE_REGULATION_OF_METANEPHROS_DEVELOPMENT	1		GO_RNA_EXPORT_FROM_NUCLEUS	1
GO_NEGATIVE_REGULATION_OF_METAPHASE_ANAPHASE_TRANSITION_OF_CELL_CYCLE	1		GO_RNA_STABILIZATION	1
GO_NEGATIVE_REGULATION_OF_MITOCHONDRION_ORGANIZATION	1		GO_SCHWANN_CELL_DEVELOPMENT	1
GO_NEGATIVE_REGULATION_OF_MITOTIC_CELL_CYCLE	1		GO_SCHWANN_CELL_DIFFERENTIATION	1
GO_NEGATIVE_REGULATION_OF_MOLECULAR_FUNCTION_IN_OTHER_ORGANISM	1		GO_SEGMENTATION	1
GO_NEGATIVE_REGULATION_OF_MORPHOGENESIS_OF_AN_EPITHELIUM	1		GO_SELECTIVE_AUTOPHAGY	1
GO_NEGATIVE_REGULATION_OF_MULTI_ORGANISM_PROCESS	1		GO_SENSORY_ORGAN_MORPHOGENESIS	1
GO_NEGATIVE_REGULATION_OF_MUSCLE_CELL_APOPTOTIC_PROCESS	1		GO_SENSORY_SYSTEM_DEVELOPMENT	1
GO_NEGATIVE_REGULATION_OF_MUSCLE_TISSUE_DEVELOPMENT	1		GO_SERTOLI_CELL_DEVELOPMENT	1
GO_NEGATIVE_REGULATION_OF_NEUROINFLAMMATORY_RESPONSE	1		GO_SERTOLI_CELL_DIFFERENTIATION	1
GO_NEGATIVE_REGULATION_OF_NEURON_PROJECTION_DEVELOPMENT	1		GO_SEXUAL_REPRODUCTION	1
GO_NEGATIVE_REGULATION_OF_NF_KAPPAB_TRANSCRIPTION_FACTOR_ACTIVITY	1		GO_SIGNAL_RELEASE	1
GO_NEGATIVE_REGULATION_OF_NUCLEAR_DIVISION	1		GO_SINGLE_STRANDED_VIRAL_RNA_REPLICATION_VIA_DOUBLE_STRANDED_DNA_INTERMEDIATE	1
GO_NEGATIVE_REGULATION_OF_NUCLEOTIDE_BIOSYNTHETIC_PROCESS	1		GO_SISTER_CHROMATID_COHESION	1
GO_NEGATIVE_REGULATION_OF_NUCLEOTIDE_METABOLIC_PROCESS	1		GO_SKELETAL_SYSTEM_MORPHOGENESIS	1
GO_NEGATIVE_REGULATION_OF_OXIDATIVE_STRESS_INDUCED_INTRINSIC_APOPTOTIC_SIGNALING_PATHWAY	1		GO_SMOOTHENED_SIGNALING_PATHWAY	1
GO_NEGATIVE_REGULATION_OF_PEPTIDASE_ACTIVITY	1		GO_SOMITE_DEVELOPMENT	1
GO_NEGATIVE_REGULATION_OF_PROTEIN_BINDING	1		GO_SOMITOGENESIS	1
GO_NEGATIVE_REGULATION_OF_PROTEIN_KINASE_B_SIGNALING	1		GO_SPERM_MOTILITY	1
GO_NEGATIVE_REGULATION_OF_PROTEIN_LOCALIZATION_TO_NUCLEUS	1		GO_SPINAL_CORD_DEVELOPMENT	1
GO_NEGATIVE_REGULATION_OF_PROTEIN_MODIFICATION_BY_SMALL_PROTEIN_CONJUGATION_OR_REMOVAL	1		GO_STEM_CELL_PROLIFERATION	1
GO_NEGATIVE_REGULATION_OF_PROTEIN_SERINE_THREONINE_KINASE_ACTIVITY	1		GO_STEROID_HORMONE_SECRETION	1
GO_NEGATIVE_REGULATION_OF_RECEPTOR_BINDING	1		GO_STRESS_ACTIVATED_PROTEIN_KINASE_SIGNALING_CASCADE	1
GO_NEGATIVE_REGULATION_OF_REGULATORY_T_CELL_DIFFERENTIATION	1		GO_STRIATED_MUSCLE_CELL_DIFFERENTIATION	1
GO_NEGATIVE_REGULATION_OF_REPRODUCTIVE_PROCESS	1		GO_STRIATED_MUSCLE_CELL_PROLIFERATION	1
GO_NEGATIVE_REGULATION_OF_RESPONSE_TO_BIOTIC_STIMULUS	1		GO_SUBSTRATE_ADHESION_DEPENDENT_CELL_SPREADING	1
GO_NEGATIVE_REGULATION_OF_RESPONSE_TO_CYTOKINE_STIMULUS	1		GO_SUPRAMOLECULAR_FIBER_ORGANIZATION	1
GO_NEGATIVE_REGULATION_OF_RESPONSE_TO_OXIDATIVE_STRESS	1		GO_SYNAPTIC_SIGNALING	1
GO_NEGATIVE_REGULATION_OF_RETINOIC_ACID_RECEPTOR_SIGNALING_PATHWAY	1		GO_T_CELL_DIFFERENTIATION	1
GO_NEGATIVE_REGULATION_OF_RHO_PROTEIN_SIGNAL_TRANSDUCTION	1		GO_T_CELL_PROLIFERATION	1
GO_NEGATIVE_REGULATION_OF_SMALL_GTPASE_MEDIATED_SIGNAL_TRANSDUCTION	1		GO_TAXIS	1
GO_NEGATIVE_REGULATION_OF_SMALL_MOLECULE_METABOLIC_PROCESS	1		GO_TELOMERE_CAPPING	1
GO_NEGATIVE_REGULATION_OF_SMOOTH_MUSCLE_CELL_PROLIFERATION	1		GO_TELOMERE_MAINTENANCE_VIA_TELOMERE_LENGTHENING	1
GO_NEGATIVE_REGULATION_OF_SMOOTHENED_SIGNALING_PATHWAY	1		GO_TISSUE_HOMEOSTASIS	1
GO_NEGATIVE_REGULATION_OF_STRIATED_MUSCLE_CELL_APOPTOTIC_PROCESS	1		GO_TRABECULA_MORPHOGENESIS	1
GO_NEGATIVE_REGULATION_OF_SYSTEMIC_ARTERIAL_BLOOD_PRESSURE	1		GO_TRANSCRIPTION_COUPLED_NUCLEOTIDE_EXCISION_REPAIR	1
GO_NEGATIVE_REGULATION_OF_T_CELL_APOPTOTIC_PROCESS	1		GO_TRANSFORMING_GROWTH_FACTOR_BETA_RECEPTOR_SIGNALING_PATHWAY	1
GO_NEGATIVE_REGULATION_OF_TOR_SIGNALING	1		GO_TRANSLATIONAL_ELONGATION	1
GO_NEGATIVE_REGULATION_OF_TRANSFERASE_ACTIVITY	1		GO_TRANSLATIONAL_INITIATION	1
GO_NEGATIVE_REGULATION_OF_TROPHOBLAST_CELL_MIGRATION	1		GO_TRANSMEMBRANE_RECEPTOR_PROTEIN_SERINE_THREONINE_KINASE_SIGNALING_PATHWAY	1
GO_NEGATIVE_REGULATION_OF_TYPE_I_INTERFERON_MEDIATED_SIGNALING_PATHWAY	1		GO_TRANSPORT_ALONG_MICROTUBULE	1
GO_NEGATIVE_REGULATION_OF_VASCULAR_ASSOCIATED_SMOOTH_MUSCLE_CELL_PROLIFERATION	1		GO_TRIGLYCERIDE_METABOLIC_PROCESS	1
GO_NEGATIVE_REGULATION_OF_VASCULATURE_DEVELOPMENT	1		GO_TRNA_TRANSPORT	1
GO_NEGATIVE_REGULATION_OF_VIRAL_PROCESS	1		GO_TROPHECTODERMAL_CELL_DIFFERENTIATION	1
GO_NEPHRON_DEVELOPMENT	1		GO_TUBE_FORMATION	1
GO_NEPHRON_EPITHELIUM_DEVELOPMENT	1		GO_TUMOR_NECROSIS_FACTOR_SUPERFAMILY_CYTOKINE_PRODUCTION	1
GO_NEPHRON_MORPHOGENESIS	1		GO_UBIQUITIN_DEPENDENT_ERAD_PATHWAY	1
GO_NEPHRON_TUBULE_EPITHELIAL_CELL_DIFFERENTIATION	1		GO_VACUOLAR_TRANSPORT	1
GO_NERVOUS_SYSTEM_PROCESS_INVOLVED_IN_REGULATION_OF_SYSTEMIC_ARTERIAL_BLOOD_PRESSURE	1		GO_VACUOLE_ORGANIZATION	1
GO_NEURAL_CREST_CELL_DIFFERENTIATION	1		GO_VASCULAR_ENDOTHELIAL_GROWTH_FACTOR_RECEPTOR_SIGNALING_PATHWAY	1
GO_NEURAL_CREST_CELL_MIGRATION	1		GO_VASCULATURE_DEVELOPMENT	1
GO_NEURAL_PRECURSOR_CELL_PROLIFERATION	1		GO_VENTRICULAR_CARDIAC_MUSCLE_TISSUE_DEVELOPMENT	1
GO_NEURAL_TUBE_DEVELOPMENT	1		GO_VENTRICULAR_TRABECULA_MYOCARDIUM_MORPHOGENESIS	1
GO_NEURAL_TUBE_FORMATION	1		GO_VIRAL_RNA_GENOME_REPLICATION	1
GO_NEURON_PROJECTION_REGENERATION	1		GO_WOUND_HEALING	1
GO_NON_CANONICAL_WNT_SIGNALING_PATHWAY	1
GO_NOTCH_SIGNALING_PATHWAY	1
GO_NUCLEAR_CHROMOSOME_SEGREGATION	1
GO_NUCLEOBASE_BIOSYNTHETIC_PROCESS	1
GO_NUCLEOBASE_CONTAINING_COMPOUND_TRANSPORT	1
GO_NUCLEOBASE_CONTAINING_SMALL_MOLECULE_BIOSYNTHETIC_PROCESS	1
GO_NUCLEOBASE_CONTAINING_SMALL_MOLECULE_INTERCONVERSION	1
GO_NUCLEOBASE_METABOLIC_PROCESS	1
GO_NUCLEOSIDE_DIPHOSPHATE_METABOLIC_PROCESS	1
GO_NUCLEOSIDE_METABOLIC_PROCESS	1
GO_NUCLEOTIDE_BINDING_DOMAIN_LEUCINE_RICH_REPEAT_CONTAINING_RECEPTOR_SIGNALING_PATHWAY	1
GO_NUCLEOTIDE_PHOSPHORYLATION	1
GO_ODONTOGENESIS	1
GO_ODONTOGENESIS_OF_DENTIN_CONTAINING_TOOTH	1
GO_OLIGODENDROCYTE_DIFFERENTIATION	1
GO_OLIGOSACCHARIDE_METABOLIC_PROCESS	1
GO_ONE_CARBON_METABOLIC_PROCESS	1
GO_ORGANELLE_ASSEMBLY	1
GO_ORGANELLE_DISASSEMBLY	1
GO_ORGANIC_ACID_BIOSYNTHETIC_PROCESS	1
GO_ORGANIC_ACID_CATABOLIC_PROCESS	1
GO_ORGANIC_CYCLIC_COMPOUND_CATABOLIC_PROCESS	1
GO_ORGANIC_HYDROXY_COMPOUND_BIOSYNTHETIC_PROCESS	1
GO_ORGANIC_HYDROXY_COMPOUND_METABOLIC_PROCESS	1
GO_OSTEOBLAST_DEVELOPMENT	1
GO_OVARIAN_FOLLICLE_DEVELOPMENT	1
GO_OXYGEN_HOMEOSTASIS	1
GO_PALLIUM_DEVELOPMENT	1
GO_PATTERN_SPECIFICATION_PROCESS	1
GO_PEPTIDE_CATABOLIC_PROCESS	1
GO_PEPTIDE_HORMONE_SECRETION	1
GO_PEPTIDYL_ASPARAGINE_MODIFICATION	1
GO_PEPTIDYL_LYSINE_ACETYLATION	1
GO_PEPTIDYL_LYSINE_METHYLATION	1
GO_PEPTIDYL_SERINE_MODIFICATION	1
GO_PHENOL_CONTAINING_COMPOUND_BIOSYNTHETIC_PROCESS	1
GO_PHENOL_CONTAINING_COMPOUND_METABOLIC_PROCESS	1
GO_PHENOTYPIC_SWITCHING	1
GO_PHOSPHATIDYLGLYCEROL_BIOSYNTHETIC_PROCESS	1
GO_PHOSPHATIDYLGLYCEROL_METABOLIC_PROCESS	1
GO_PHOSPHATIDYLINOSITOL_3_KINASE_SIGNALING	1
GO_PHOSPHOLIPID_BIOSYNTHETIC_PROCESS	1
GO_PHOSPHOLIPID_METABOLIC_PROCESS	1
GO_PIGMENT_CELL_DIFFERENTIATION	1
GO_PIGMENT_GRANULE_ORGANIZATION	1
GO_PIGMENTATION	1
GO_PLACENTA_DEVELOPMENT	1
GO_PLASMA_LIPOPROTEIN_PARTICLE_CLEARANCE	1
GO_PLATELET_DERIVED_GROWTH_FACTOR_RECEPTOR_SIGNALING_PATHWAY	1
GO_POLYAMINE_BIOSYNTHETIC_PROCESS	1
GO_POLYAMINE_METABOLIC_PROCESS	1
GO_POSITIVE_REGULATION_OF_ACTIN_FILAMENT_POLYMERIZATION	1
GO_POSITIVE_REGULATION_OF_ALPHA_BETA_T_CELL_ACTIVATION	1
GO_POSITIVE_REGULATION_OF_ALPHA_BETA_T_CELL_DIFFERENTIATION	1
GO_POSITIVE_REGULATION_OF_AMYLOID_BETA_FORMATION	1
GO_POSITIVE_REGULATION_OF_AMYLOID_PRECURSOR_PROTEIN_CATABOLIC_PROCESS	1
GO_POSITIVE_REGULATION_OF_APOPTOTIC_CELL_CLEARANCE	1
GO_POSITIVE_REGULATION_OF_ATP_BIOSYNTHETIC_PROCESS	1
GO_POSITIVE_REGULATION_OF_ATP_METABOLIC_PROCESS	1
GO_POSITIVE_REGULATION_OF_AUTOPHAGY	1
GO_POSITIVE_REGULATION_OF_AXONOGENESIS	1
GO_POSITIVE_REGULATION_OF_BLOOD_CIRCULATION	1
GO_POSITIVE_REGULATION_OF_BLOOD_VESSEL_DIAMETER	1
GO_POSITIVE_REGULATION_OF_CARTILAGE_DEVELOPMENT	1
GO_POSITIVE_REGULATION_OF_CD8_POSITIVE_ALPHA_BETA_T_CELL_ACTIVATION	1
GO_POSITIVE_REGULATION_OF_CELL_AGING	1
GO_POSITIVE_REGULATION_OF_CELL_CYCLE	1
GO_POSITIVE_REGULATION_OF_CELL_GROWTH	1
GO_POSITIVE_REGULATION_OF_CELL_PROJECTION_ORGANIZATION	1
GO_POSITIVE_REGULATION_OF_CELLULAR_COMPONENT_BIOGENESIS	1
GO_POSITIVE_REGULATION_OF_CELLULAR_RESPONSE_TO_TRANSFORMING_GROWTH_FACTOR_BETA_STIMULUS	1
GO_POSITIVE_REGULATION_OF_CHEMOTAXIS	1
GO_POSITIVE_REGULATION_OF_CHONDROCYTE_DIFFERENTIATION	1
GO_POSITIVE_REGULATION_OF_COLD_INDUCED_THERMOGENESIS	1
GO_POSITIVE_REGULATION_OF_CYTOKINE_BIOSYNTHETIC_PROCESS	1
GO_POSITIVE_REGULATION_OF_CYTOKINE_PRODUCTION_INVOLVED_IN_IMMUNE_RESPONSE	1
GO_POSITIVE_REGULATION_OF_CYTOKINE_SECRETION	1
GO_POSITIVE_REGULATION_OF_CYTOSKELETON_ORGANIZATION	1
GO_POSITIVE_REGULATION_OF_DEFENSE_RESPONSE_TO_VIRUS_BY_HOST	1
GO_POSITIVE_REGULATION_OF_DEPHOSPHORYLATION	1
GO_POSITIVE_REGULATION_OF_DEVELOPMENTAL_PIGMENTATION	1
GO_POSITIVE_REGULATION_OF_DNA_BINDING	1
GO_POSITIVE_REGULATION_OF_ENDOCYTOSIS	1
GO_POSITIVE_REGULATION_OF_ENDOTHELIAL_CELL_MIGRATION	1
GO_POSITIVE_REGULATION_OF_EPIDERMIS_DEVELOPMENT	1
GO_POSITIVE_REGULATION_OF_EPITHELIAL_CELL_APOPTOTIC_PROCESS	1
GO_POSITIVE_REGULATION_OF_EPITHELIAL_CELL_DIFFERENTIATION	1
GO_POSITIVE_REGULATION_OF_EPITHELIAL_CELL_MIGRATION	1
GO_POSITIVE_REGULATION_OF_ERK1_AND_ERK2_CASCADE	1
GO_POSITIVE_REGULATION_OF_ERYTHROCYTE_DIFFERENTIATION	1
GO_POSITIVE_REGULATION_OF_ESTABLISHMENT_OF_PROTEIN_LOCALIZATION_TO_MITOCHONDRION	1
GO_POSITIVE_REGULATION_OF_GLIAL_CELL_DIFFERENTIATION	1
GO_POSITIVE_REGULATION_OF_GLIOGENESIS	1
GO_POSITIVE_REGULATION_OF_GROWTH	1
GO_POSITIVE_REGULATION_OF_HAIR_CYCLE	1
GO_POSITIVE_REGULATION_OF_HOMOTYPIC_CELL_CELL_ADHESION	1
GO_POSITIVE_REGULATION_OF_HORMONE_SECRETION	1
GO_POSITIVE_REGULATION_OF_INSULIN_SECRETION	1
GO_POSITIVE_REGULATION_OF_INTERFERON_ALPHA_PRODUCTION	1
GO_POSITIVE_REGULATION_OF_INTERFERON_BETA_PRODUCTION	1
GO_POSITIVE_REGULATION_OF_INTERFERON_GAMMA_PRODUCTION	1
GO_POSITIVE_REGULATION_OF_INTERLEUKIN_8_PRODUCTION	1
GO_POSITIVE_REGULATION_OF_INTRINSIC_APOPTOTIC_SIGNALING_PATHWAY	1
GO_POSITIVE_REGULATION_OF_JUN_KINASE_ACTIVITY	1
GO_POSITIVE_REGULATION_OF_LEUKOCYTE_ADHESION_TO_VASCULAR_ENDOTHELIAL_CELL	1
GO_POSITIVE_REGULATION_OF_LEUKOCYTE_APOPTOTIC_PROCESS	1
GO_POSITIVE_REGULATION_OF_LEUKOCYTE_CHEMOTAXIS	1
GO_POSITIVE_REGULATION_OF_LIPID_BIOSYNTHETIC_PROCESS	1
GO_POSITIVE_REGULATION_OF_LONG_TERM_SYNAPTIC_POTENTIATION	1
GO_POSITIVE_REGULATION_OF_LYMPHOCYTE_APOPTOTIC_PROCESS	1
GO_POSITIVE_REGULATION_OF_LYMPHOCYTE_MIGRATION	1
GO_POSITIVE_REGULATION_OF_MELANOCYTE_DIFFERENTIATION	1
GO_POSITIVE_REGULATION_OF_MEMBRANE_PERMEABILITY	1
GO_POSITIVE_REGULATION_OF_MEMBRANE_PROTEIN_ECTODOMAIN_PROTEOLYSIS	1
GO_POSITIVE_REGULATION_OF_MESENCHYMAL_CELL_PROLIFERATION	1
GO_POSITIVE_REGULATION_OF_MHC_CLASS_I_BIOSYNTHETIC_PROCESS	1
GO_POSITIVE_REGULATION_OF_MHC_CLASS_II_BIOSYNTHETIC_PROCESS	1
GO_POSITIVE_REGULATION_OF_MITOCHONDRIAL_OUTER_MEMBRANE_PERMEABILIZATION_INVOLVED_IN_APOPTOTIC_SIGNALING_PATHWAY	1
GO_POSITIVE_REGULATION_OF_MITOCHONDRION_ORGANIZATION	1
GO_POSITIVE_REGULATION_OF_MUSCLE_CELL_APOPTOTIC_PROCESS	1
GO_POSITIVE_REGULATION_OF_MUSCLE_CELL_DIFFERENTIATION	1
GO_POSITIVE_REGULATION_OF_MYELINATION	1
GO_POSITIVE_REGULATION_OF_NERVOUS_SYSTEM_PROCESS	1
GO_POSITIVE_REGULATION_OF_NEURON_DEATH	1
GO_POSITIVE_REGULATION_OF_NEURON_DIFFERENTIATION	1
GO_POSITIVE_REGULATION_OF_NEURON_PROJECTION_DEVELOPMENT	1
GO_POSITIVE_REGULATION_OF_NUCLEOCYTOPLASMIC_TRANSPORT	1
GO_POSITIVE_REGULATION_OF_NUCLEOTIDE_BIOSYNTHETIC_PROCESS	1
GO_POSITIVE_REGULATION_OF_NUCLEOTIDE_METABOLIC_PROCESS	1
GO_POSITIVE_REGULATION_OF_OLIGODENDROCYTE_DIFFERENTIATION	1
GO_POSITIVE_REGULATION_OF_OSSIFICATION	1
GO_POSITIVE_REGULATION_OF_OSTEOBLAST_DIFFERENTIATION	1
GO_POSITIVE_REGULATION_OF_PEPTIDE_HORMONE_SECRETION	1
GO_POSITIVE_REGULATION_OF_PHENOTYPIC_SWITCHING	1
GO_POSITIVE_REGULATION_OF_PHOSPHATASE_ACTIVITY	1
GO_POSITIVE_REGULATION_OF_PHOSPHATIDYLINOSITOL_3_KINASE_SIGNALING	1
GO_POSITIVE_REGULATION_OF_PHOSPHOLIPID_METABOLIC_PROCESS	1
GO_POSITIVE_REGULATION_OF_PHOSPHOPROTEIN_PHOSPHATASE_ACTIVITY	1
GO_POSITIVE_REGULATION_OF_PRODUCTION_OF_MOLECULAR_MEDIATOR_OF_IMMUNE_RESPONSE	1
GO_POSITIVE_REGULATION_OF_PROTEIN_BINDING	1
GO_POSITIVE_REGULATION_OF_PROTEIN_CATABOLIC_PROCESS	1
GO_POSITIVE_REGULATION_OF_PROTEIN_CONTAINING_COMPLEX_ASSEMBLY	1
GO_POSITIVE_REGULATION_OF_PROTEIN_DEPHOSPHORYLATION	1
GO_POSITIVE_REGULATION_OF_PROTEIN_IMPORT	1
GO_POSITIVE_REGULATION_OF_PROTEIN_LOCALIZATION_TO_CELL_PERIPHERY	1
GO_POSITIVE_REGULATION_OF_PROTEIN_LOCALIZATION_TO_NUCLEUS	1
GO_POSITIVE_REGULATION_OF_PROTEIN_POLYMERIZATION	1
GO_POSITIVE_REGULATION_OF_RECEPTOR_BINDING	1
GO_POSITIVE_REGULATION_OF_RECEPTOR_BIOSYNTHETIC_PROCESS	1
GO_POSITIVE_REGULATION_OF_RECEPTOR_MEDIATED_ENDOCYTOSIS	1
GO_POSITIVE_REGULATION_OF_RESPONSE_TO_INTERFERON_GAMMA	1
GO_POSITIVE_REGULATION_OF_SECONDARY_METABOLITE_BIOSYNTHETIC_PROCESS	1
GO_POSITIVE_REGULATION_OF_SMAD_PROTEIN_SIGNAL_TRANSDUCTION	1
GO_POSITIVE_REGULATION_OF_SMALL_GTPASE_MEDIATED_SIGNAL_TRANSDUCTION	1
GO_POSITIVE_REGULATION_OF_SMALL_MOLECULE_METABOLIC_PROCESS	1
GO_POSITIVE_REGULATION_OF_SMOOTH_MUSCLE_CELL_APOPTOTIC_PROCESS	1
GO_POSITIVE_REGULATION_OF_SMOOTH_MUSCLE_CELL_DIFFERENTIATION	1
GO_POSITIVE_REGULATION_OF_SPHINGOLIPID_BIOSYNTHETIC_PROCESS	1
GO_POSITIVE_REGULATION_OF_SPROUTING_ANGIOGENESIS	1
GO_POSITIVE_REGULATION_OF_SUBSTRATE_ADHESION_DEPENDENT_CELL_SPREADING	1
GO_POSITIVE_REGULATION_OF_SUPRAMOLECULAR_FIBER_ORGANIZATION	1
GO_POSITIVE_REGULATION_OF_SYNAPTIC_TRANSMISSION	1
GO_POSITIVE_REGULATION_OF_T_CELL_APOPTOTIC_PROCESS	1
GO_POSITIVE_REGULATION_OF_T_CELL_CYTOKINE_PRODUCTION	1
GO_POSITIVE_REGULATION_OF_T_CELL_MIGRATION	1
GO_POSITIVE_REGULATION_OF_TRANSCRIPTION_FROM_RNA_POLYMERASE_II_PROMOTER_INVOLVED_IN_CELLULAR_RESPONSE_TO_CHEMICAL_STIMULUS	1
GO_POSITIVE_REGULATION_OF_TRANSCRIPTION_OF_NOTCH_RECEPTOR_TARGET	1
GO_POSITIVE_REGULATION_OF_TUMOR_NECROSIS_FACTOR_BIOSYNTHETIC_PROCESS	1
GO_POSITIVE_REGULATION_OF_TUMOR_NECROSIS_FACTOR_SECRETION	1
GO_POSITIVE_REGULATION_OF_VASCULAR_ASSOCIATED_SMOOTH_MUSCLE_CELL_APOPTOTIC_PROCESS	1
GO_POSITIVE_REGULATION_OF_VASCULAR_ASSOCIATED_SMOOTH_MUSCLE_CELL_DIFFERENTIATION	1
GO_POSITIVE_REGULATION_OF_VASCULAR_ASSOCIATED_SMOOTH_MUSCLE_CELL_PROLIFERATION	1
GO_POSITIVE_REGULATION_OF_VASOCONSTRICTION	1
GO_POSITIVE_REGULATION_OF_WNT_SIGNALING_PATHWAY	1
GO_POSTSYNAPSE_TO_NUCLEUS_SIGNALING_PATHWAY	1
GO_POSTSYNAPTIC_SIGNAL_TRANSDUCTION	1
GO_PRO_B_CELL_DIFFERENTIATION	1
GO_PROSTANOID_METABOLIC_PROCESS	1
GO_PROTEIN_ACETYLATION	1
GO_PROTEIN_ACYLATION	1
GO_PROTEIN_AUTOPHOSPHORYLATION	1
GO_PROTEIN_CONTAINING_COMPLEX_LOCALIZATION	1
GO_PROTEIN_DEGLYCOSYLATION	1
GO_PROTEIN_DEMANNOSYLATION	1
GO_PROTEIN_INSERTION_INTO_MEMBRANE	1
GO_PROTEIN_INSERTION_INTO_MITOCHONDRIAL_MEMBRANE_INVOLVED_IN_APOPTOTIC_SIGNALING_PATHWAY	1
GO_PROTEIN_K48_LINKED_DEUBIQUITINATION	1
GO_PROTEIN_K48_LINKED_UBIQUITINATION	1
GO_PROTEIN_K63_LINKED_UBIQUITINATION	1
GO_PROTEIN_KINASE_B_SIGNALING	1
GO_PROTEIN_LOCALIZATION_TO_CHROMOSOME	1
GO_PROTEIN_LOCALIZATION_TO_CHROMOSOME_CENTROMERIC_REGION	1
GO_PROTEIN_LOCALIZATION_TO_KINETOCHORE	1
GO_PROTEIN_LOCALIZATION_TO_MITOCHONDRION	1
GO_PROTEIN_MATURATION_BY_PROTEIN_FOLDING	1
GO_PROTEIN_METHYLATION	1
GO_PROTEIN_REFOLDING	1
GO_PROTEIN_STABILIZATION	1
GO_PTERIDINE_CONTAINING_COMPOUND_METABOLIC_PROCESS	1
GO_PURINE_NUCLEOBASE_BIOSYNTHETIC_PROCESS	1
GO_PURINE_NUCLEOBASE_METABOLIC_PROCESS	1
GO_PURINE_NUCLEOSIDE_BIOSYNTHETIC_PROCESS	1
GO_PURINE_NUCLEOSIDE_METABOLIC_PROCESS	1
GO_PYRIMIDINE_CONTAINING_COMPOUND_BIOSYNTHETIC_PROCESS	1
GO_PYRIMIDINE_CONTAINING_COMPOUND_METABOLIC_PROCESS	1
GO_PYRIMIDINE_NUCLEOSIDE_TRIPHOSPHATE_BIOSYNTHETIC_PROCESS	1
GO_PYRIMIDINE_NUCLEOSIDE_TRIPHOSPHATE_METABOLIC_PROCESS	1
GO_PYRIMIDINE_NUCLEOTIDE_BIOSYNTHETIC_PROCESS	1
GO_PYRIMIDINE_NUCLEOTIDE_METABOLIC_PROCESS	1
GO_PYRIMIDINE_RIBONUCLEOSIDE_TRIPHOSPHATE_METABOLIC_PROCESS	1
GO_PYRIMIDINE_RIBONUCLEOTIDE_METABOLIC_PROCESS	1
GO_RECEPTOR_BIOSYNTHETIC_PROCESS	1
GO_RECEPTOR_CATABOLIC_PROCESS	1
GO_RECEPTOR_MEDIATED_VIRION_ATTACHMENT_TO_HOST_CELL	1
GO_REGENERATION	1
GO_REGIONALIZATION	1
GO_REGULATION_BY_VIRUS_OF_VIRAL_PROTEIN_LEVELS_IN_HOST_CELL	1
GO_REGULATION_OF_ACTIN_FILAMENT_BASED_PROCESS	1
GO_REGULATION_OF_ACTIN_FILAMENT_LENGTH	1
GO_REGULATION_OF_ACTIN_FILAMENT_ORGANIZATION	1
GO_REGULATION_OF_AEROBIC_RESPIRATION	1
GO_REGULATION_OF_ALPHA_BETA_T_CELL_DIFFERENTIATION	1
GO_REGULATION_OF_AMYLOID_BETA_CLEARANCE	1
GO_REGULATION_OF_AMYLOID_BETA_FORMATION	1
GO_REGULATION_OF_AMYLOID_PRECURSOR_PROTEIN_CATABOLIC_PROCESS	1
GO_REGULATION_OF_ANTIGEN_RECEPTOR_MEDIATED_SIGNALING_PATHWAY	1
GO_REGULATION_OF_APOPTOTIC_CELL_CLEARANCE	1
GO_REGULATION_OF_AXONOGENESIS	1
GO_REGULATION_OF_B_CELL_RECEPTOR_SIGNALING_PATHWAY	1
GO_REGULATION_OF_BICELLULAR_TIGHT_JUNCTION_ASSEMBLY	1
GO_REGULATION_OF_BROWN_FAT_CELL_DIFFERENTIATION	1
GO_REGULATION_OF_CALCIUM_ION_TRANSPORT	1
GO_REGULATION_OF_CARTILAGE_DEVELOPMENT	1
GO_REGULATION_OF_CD4_POSITIVE_ALPHA_BETA_T_CELL_ACTIVATION	1
GO_REGULATION_OF_CD4_POSITIVE_ALPHA_BETA_T_CELL_DIFFERENTIATION	1
GO_REGULATION_OF_CD8_POSITIVE_ALPHA_BETA_T_CELL_DIFFERENTIATION	1
GO_REGULATION_OF_CELL_AGING	1
GO_REGULATION_OF_CELL_CYCLE_ARREST	1
GO_REGULATION_OF_CELL_CYCLE_PHASE_TRANSITION	1
GO_REGULATION_OF_CELL_DIVISION	1
GO_REGULATION_OF_CELL_JUNCTION_ASSEMBLY	1
GO_REGULATION_OF_CELL_PROJECTION_ASSEMBLY	1
GO_REGULATION_OF_CELL_PROLIFERATION_INVOLVED_IN_KIDNEY_DEVELOPMENT	1
GO_REGULATION_OF_CELL_SHAPE	1
GO_REGULATION_OF_CELLULAR_COMPONENT_SIZE	1
GO_REGULATION_OF_CELLULAR_RESPONSE_TO_TRANSFORMING_GROWTH_FACTOR_BETA_STIMULUS	1
GO_REGULATION_OF_CHEMOTAXIS	1
GO_REGULATION_OF_CHONDROCYTE_DIFFERENTIATION	1
GO_REGULATION_OF_CHROMATIN_ORGANIZATION	1
GO_REGULATION_OF_CHROMOSOME_SEGREGATION	1
GO_REGULATION_OF_CHROMOSOME_SEPARATION	1
GO_REGULATION_OF_CYTOKINESIS	1
GO_REGULATION_OF_CYTOSKELETON_ORGANIZATION	1
GO_REGULATION_OF_CYTOSOLIC_CALCIUM_ION_CONCENTRATION	1
GO_REGULATION_OF_DEFENSE_RESPONSE_TO_VIRUS	1
GO_REGULATION_OF_DEFENSE_RESPONSE_TO_VIRUS_BY_HOST	1
GO_REGULATION_OF_DENDRITIC_CELL_CHEMOTAXIS	1
GO_REGULATION_OF_DEPHOSPHORYLATION	1
GO_REGULATION_OF_DEVELOPMENTAL_PIGMENTATION	1
GO_REGULATION_OF_DNA_BINDING	1
GO_REGULATION_OF_DNA_METABOLIC_PROCESS	1
GO_REGULATION_OF_ENDOTHELIAL_CELL_DEVELOPMENT	1
GO_REGULATION_OF_ENDOTHELIAL_CELL_DIFFERENTIATION	1
GO_REGULATION_OF_ENDOTHELIAL_CELL_MIGRATION	1
GO_REGULATION_OF_EPIDERMAL_CELL_DIFFERENTIATION	1
GO_REGULATION_OF_EPITHELIAL_CELL_DIFFERENTIATION_INVOLVED_IN_KIDNEY_DEVELOPMENT	1
GO_REGULATION_OF_EPITHELIAL_CELL_MIGRATION	1
GO_REGULATION_OF_ESTABLISHMENT_OF_PROTEIN_LOCALIZATION_TO_MITOCHONDRION	1
GO_REGULATION_OF_FAT_CELL_DIFFERENTIATION	1
GO_REGULATION_OF_FIBROBLAST_GROWTH_FACTOR_RECEPTOR_SIGNALING_PATHWAY	1
GO_REGULATION_OF_FOREBRAIN_NEURON_DIFFERENTIATION	1
GO_REGULATION_OF_GLIAL_CELL_DIFFERENTIATION	1
GO_REGULATION_OF_GLIOGENESIS	1
GO_REGULATION_OF_GROWTH_HORMONE_RECEPTOR_SIGNALING_PATHWAY	1
GO_REGULATION_OF_HAIR_CYCLE	1
GO_REGULATION_OF_HAIR_FOLLICLE_DEVELOPMENT	1
GO_REGULATION_OF_HEMATOPOIETIC_STEM_CELL_DIFFERENTIATION	1
GO_REGULATION_OF_HISTONE_MODIFICATION	1
GO_REGULATION_OF_HOMOTYPIC_CELL_CELL_ADHESION	1
GO_REGULATION_OF_HORMONE_LEVELS	1
GO_REGULATION_OF_HORMONE_SECRETION	1
GO_REGULATION_OF_HUMORAL_IMMUNE_RESPONSE	1
GO_REGULATION_OF_INSULIN_SECRETION	1
GO_REGULATION_OF_INTRACELLULAR_ESTROGEN_RECEPTOR_SIGNALING_PATHWAY	1
GO_REGULATION_OF_IRON_ION_TRANSPORT	1
GO_REGULATION_OF_JUN_KINASE_ACTIVITY	1
GO_REGULATION_OF_KERATINOCYTE_DIFFERENTIATION	1
GO_REGULATION_OF_LENS_FIBER_CELL_DIFFERENTIATION	1
GO_REGULATION_OF_LEUKOCYTE_ADHESION_TO_VASCULAR_ENDOTHELIAL_CELL	1
GO_REGULATION_OF_LEUKOCYTE_CHEMOTAXIS	1
GO_REGULATION_OF_LIPID_BIOSYNTHETIC_PROCESS	1
GO_REGULATION_OF_LONG_TERM_SYNAPTIC_POTENTIATION	1
GO_REGULATION_OF_LYMPHOCYTE_MIGRATION	1
GO_REGULATION_OF_LYMPHOID_PROGENITOR_CELL_DIFFERENTIATION	1
GO_REGULATION_OF_MACROAUTOPHAGY	1
GO_REGULATION_OF_MEGAKARYOCYTE_DIFFERENTIATION	1
GO_REGULATION_OF_MEIOTIC_CELL_CYCLE	1
GO_REGULATION_OF_MEIOTIC_NUCLEAR_DIVISION	1
GO_REGULATION_OF_MELANOCYTE_DIFFERENTIATION	1
GO_REGULATION_OF_MEMBRANE_PERMEABILITY	1
GO_REGULATION_OF_MEMBRANE_PROTEIN_ECTODOMAIN_PROTEOLYSIS	1
GO_REGULATION_OF_MESENCHYMAL_CELL_PROLIFERATION	1
GO_REGULATION_OF_MESENCHYMAL_TO_EPITHELIAL_TRANSITION_INVOLVED_IN_METANEPHROS_MORPHOGENESIS	1
GO_REGULATION_OF_METANEPHROS_DEVELOPMENT	1
GO_REGULATION_OF_MITOCHONDRIAL_FISSION	1
GO_REGULATION_OF_MITOCHONDRIAL_GENE_EXPRESSION	1
GO_REGULATION_OF_MITOCHONDRIAL_MEMBRANE_PERMEABILITY_INVOLVED_IN_APOPTOTIC_PROCESS	1
GO_REGULATION_OF_MITOCHONDRIAL_OUTER_MEMBRANE_PERMEABILIZATION_INVOLVED_IN_APOPTOTIC_SIGNALING_PATHWAY	1
GO_REGULATION_OF_MITOTIC_CELL_CYCLE	1
GO_REGULATION_OF_MRNA_METABOLIC_PROCESS	1
GO_REGULATION_OF_MRNA_PROCESSING	1
GO_REGULATION_OF_MRNA_SPLICING_VIA_SPLICEOSOME	1
GO_REGULATION_OF_MULTI_ORGANISM_PROCESS	1
GO_REGULATION_OF_MUSCLE_CELL_DIFFERENTIATION	1
GO_REGULATION_OF_MYELINATION	1
GO_REGULATION_OF_NERVOUS_SYSTEM_PROCESS	1
GO_REGULATION_OF_NEUROINFLAMMATORY_RESPONSE	1
GO_REGULATION_OF_NUCLEOCYTOPLASMIC_TRANSPORT	1
GO_REGULATION_OF_ODONTOGENESIS	1
GO_REGULATION_OF_ODONTOGENESIS_OF_DENTIN_CONTAINING_TOOTH	1
GO_REGULATION_OF_OLIGODENDROCYTE_DIFFERENTIATION	1
GO_REGULATION_OF_OSSIFICATION	1
GO_REGULATION_OF_OSTEOBLAST_DIFFERENTIATION	1
GO_REGULATION_OF_OXIDATIVE_PHOSPHORYLATION	1
GO_REGULATION_OF_OXIDATIVE_STRESS_INDUCED_CELL_DEATH	1
GO_REGULATION_OF_OXIDATIVE_STRESS_INDUCED_INTRINSIC_APOPTOTIC_SIGNALING_PATHWAY	1
GO_REGULATION_OF_PATTERN_RECOGNITION_RECEPTOR_SIGNALING_PATHWAY	1
GO_REGULATION_OF_PEPTIDE_HORMONE_SECRETION	1
GO_REGULATION_OF_PEPTIDYL_LYSINE_ACETYLATION	1
GO_REGULATION_OF_PHENOTYPIC_SWITCHING	1
GO_REGULATION_OF_PHOSPHATASE_ACTIVITY	1
GO_REGULATION_OF_PHOSPHATIDYLINOSITOL_3_KINASE_SIGNALING	1
GO_REGULATION_OF_PHOSPHOLIPID_METABOLIC_PROCESS	1
GO_REGULATION_OF_PHOSPHOPROTEIN_PHOSPHATASE_ACTIVITY	1
GO_REGULATION_OF_PIGMENT_CELL_DIFFERENTIATION	1
GO_REGULATION_OF_PLASMA_LIPOPROTEIN_PARTICLE_LEVELS	1
GO_REGULATION_OF_PROTEIN_ACETYLATION	1
GO_REGULATION_OF_PROTEIN_BINDING	1
GO_REGULATION_OF_PROTEIN_CONTAINING_COMPLEX_ASSEMBLY	1
GO_REGULATION_OF_PROTEIN_DEPHOSPHORYLATION	1
GO_REGULATION_OF_PROTEIN_IMPORT	1
GO_REGULATION_OF_PROTEIN_LOCALIZATION_TO_CELL_PERIPHERY	1
GO_REGULATION_OF_PROTEIN_LOCALIZATION_TO_PLASMA_MEMBRANE	1
GO_REGULATION_OF_PROTEIN_MODIFICATION_BY_SMALL_PROTEIN_CONJUGATION_OR_REMOVAL	1
GO_REGULATION_OF_PROTEIN_POLYMERIZATION	1
GO_REGULATION_OF_PROTEIN_STABILITY	1
GO_REGULATION_OF_RECEPTOR_BINDING	1
GO_REGULATION_OF_RECEPTOR_MEDIATED_ENDOCYTOSIS	1
GO_REGULATION_OF_REPRODUCTIVE_PROCESS	1
GO_REGULATION_OF_RESPONSE_TO_OXIDATIVE_STRESS	1
GO_REGULATION_OF_RETINOIC_ACID_RECEPTOR_SIGNALING_PATHWAY	1
GO_REGULATION_OF_RHO_PROTEIN_SIGNAL_TRANSDUCTION	1
GO_REGULATION_OF_RNA_SPLICING	1
GO_REGULATION_OF_RUFFLE_ASSEMBLY	1
GO_REGULATION_OF_SECONDARY_METABOLIC_PROCESS	1
GO_REGULATION_OF_SECONDARY_METABOLITE_BIOSYNTHETIC_PROCESS	1
GO_REGULATION_OF_SISTER_CHROMATID_SEGREGATION	1
GO_REGULATION_OF_SMAD_PROTEIN_SIGNAL_TRANSDUCTION	1
GO_REGULATION_OF_SMOOTH_MUSCLE_CELL_DIFFERENTIATION	1
GO_REGULATION_OF_SMOOTHENED_SIGNALING_PATHWAY	1
GO_REGULATION_OF_SPHINGOLIPID_BIOSYNTHETIC_PROCESS	1
GO_REGULATION_OF_SPROUTING_ANGIOGENESIS	1
GO_REGULATION_OF_STEM_CELL_DIFFERENTIATION	1
GO_REGULATION_OF_SUBSTRATE_ADHESION_DEPENDENT_CELL_SPREADING	1
GO_REGULATION_OF_SUPRAMOLECULAR_FIBER_ORGANIZATION	1
GO_REGULATION_OF_SYMBIOTIC_PROCESS	1
GO_REGULATION_OF_SYNAPTIC_PLASTICITY	1
GO_REGULATION_OF_SYSTEMIC_ARTERIAL_BLOOD_PRESSURE	1
GO_REGULATION_OF_SYSTEMIC_ARTERIAL_BLOOD_PRESSURE_MEDIATED_BY_A_CHEMICAL_SIGNAL	1
GO_REGULATION_OF_T_CELL_EXTRAVASATION	1
GO_REGULATION_OF_T_CELL_MIGRATION	1
GO_REGULATION_OF_TOLERANCE_INDUCTION	1
GO_REGULATION_OF_TOLL_LIKE_RECEPTOR_SIGNALING_PATHWAY	1
GO_REGULATION_OF_VASCULAR_ASSOCIATED_SMOOTH_MUSCLE_CELL_DIFFERENTIATION	1
GO_REGULATION_OF_VASOCONSTRICTION	1
GO_RELEASE_OF_CYTOCHROME_C_FROM_MITOCHONDRIA	1
GO_RENAL_TUBULE_DEVELOPMENT	1
GO_RENAL_VESICLE_DEVELOPMENT	1
GO_REPLACEMENT_OSSIFICATION	1
GO_RESPIRATORY_ELECTRON_TRANSPORT_CHAIN	1
GO_RESPONSE_TO_AMINE	1
GO_RESPONSE_TO_AMPHETAMINE	1
GO_RESPONSE_TO_AMYLOID_BETA	1
GO_RESPONSE_TO_AXON_INJURY	1
GO_RESPONSE_TO_BMP	1
GO_RESPONSE_TO_CADMIUM_ION	1
GO_RESPONSE_TO_CAMP	1
GO_RESPONSE_TO_CARBOHYDRATE	1
GO_RESPONSE_TO_COBALT_ION	1
GO_RESPONSE_TO_COCAINE	1
GO_RESPONSE_TO_COLD	1
GO_RESPONSE_TO_COPPER_ION	1
GO_RESPONSE_TO_CORTICOSTEROID	1
GO_RESPONSE_TO_DEXAMETHASONE	1
GO_RESPONSE_TO_FIBROBLAST_GROWTH_FACTOR	1
GO_RESPONSE_TO_GONADOTROPIN	1
GO_RESPONSE_TO_GROWTH_HORMONE	1
GO_RESPONSE_TO_HYDROGEN_PEROXIDE	1
GO_RESPONSE_TO_HYDROPEROXIDE	1
GO_RESPONSE_TO_HYPEROXIA	1
GO_RESPONSE_TO_INCREASED_OXYGEN_LEVELS	1
GO_RESPONSE_TO_INTERLEUKIN_15	1
GO_RESPONSE_TO_INTERLEUKIN_2	1
GO_RESPONSE_TO_IONIZING_RADIATION	1
GO_RESPONSE_TO_IRON_III_ION	1
GO_RESPONSE_TO_IRON_ION	1
GO_RESPONSE_TO_ISCHEMIA	1
GO_RESPONSE_TO_ISOQUINOLINE_ALKALOID	1
GO_RESPONSE_TO_LEUKEMIA_INHIBITORY_FACTOR	1
GO_RESPONSE_TO_LITHIUM_ION	1
GO_RESPONSE_TO_MITOCHONDRIAL_DEPOLARISATION	1
GO_RESPONSE_TO_MONOSACCHARIDE	1
GO_RESPONSE_TO_NICOTINE	1
GO_RESPONSE_TO_NUTRIENT	1
GO_RESPONSE_TO_ORGANOPHOSPHORUS	1
GO_RESPONSE_TO_OXYGEN_RADICAL	1
GO_RESPONSE_TO_PURINE_CONTAINING_COMPOUND	1
GO_RESPONSE_TO_RADIATION	1
GO_RESPONSE_TO_TEMPERATURE_STIMULUS	1
GO_RESPONSE_TO_TESTOSTERONE	1
GO_RESPONSE_TO_TOXIC_SUBSTANCE	1
GO_RESPONSE_TO_TRANSFORMING_GROWTH_FACTOR_BETA	1
GO_RESPONSE_TO_XENOBIOTIC_STIMULUS	1
GO_RETINA_HOMEOSTASIS	1
GO_RETINOIC_ACID_RECEPTOR_SIGNALING_PATHWAY	1
GO_RETROGRADE_VESICLE_MEDIATED_TRANSPORT_GOLGI_TO_ENDOPLASMIC_RETICULUM	1
GO_REVERSIBLE_DIFFERENTIATION	1
GO_RHO_PROTEIN_SIGNAL_TRANSDUCTION	1
GO_RHYTHMIC_PROCESS	1
GO_RIBONUCLEOPROTEIN_COMPLEX_BIOGENESIS	1
GO_RIBONUCLEOPROTEIN_COMPLEX_SUBUNIT_ORGANIZATION	1
GO_RIBONUCLEOSIDE_METABOLIC_PROCESS	1
GO_RIBOSOMAL_SMALL_SUBUNIT_ASSEMBLY	1
GO_RIBOSOMAL_SMALL_SUBUNIT_BIOGENESIS	1
GO_RIBOSOME_ASSEMBLY	1
GO_RIBOSOME_BIOGENESIS	1
GO_RNA_CATABOLIC_PROCESS	1
GO_RNA_DESTABILIZATION	1
GO_RNA_EXPORT_FROM_NUCLEUS	1
GO_RNA_LOCALIZATION	1
GO_RNA_SPLICING	1
GO_RNA_SPLICING_VIA_TRANSESTERIFICATION_REACTIONS	1
GO_RRNA_METABOLIC_PROCESS	1
GO_RUFFLE_ASSEMBLY	1
GO_RUFFLE_ORGANIZATION	1
GO_SECONDARY_METABOLIC_PROCESS	1
GO_SECONDARY_METABOLITE_BIOSYNTHETIC_PROCESS	1
GO_SEGMENTATION	1
GO_SELECTIVE_AUTOPHAGY	1
GO_SELF_PROTEOLYSIS	1
GO_SENSORY_ORGAN_DEVELOPMENT	1
GO_SENSORY_PERCEPTION	1
GO_SENSORY_PERCEPTION_OF_MECHANICAL_STIMULUS	1
GO_SENSORY_SYSTEM_DEVELOPMENT	1
GO_SEQUESTERING_OF_CALCIUM_ION	1
GO_SERINE_FAMILY_AMINO_ACID_BIOSYNTHETIC_PROCESS	1
GO_SERINE_FAMILY_AMINO_ACID_CATABOLIC_PROCESS	1
GO_SERINE_FAMILY_AMINO_ACID_METABOLIC_PROCESS	1
GO_SERTOLI_CELL_DEVELOPMENT	1
GO_SERTOLI_CELL_DIFFERENTIATION	1
GO_SEX_DIFFERENTIATION	1
GO_SISTER_CHROMATID_SEGREGATION	1
GO_SKELETAL_MUSCLE_CELL_PROLIFERATION	1
GO_SKELETAL_MUSCLE_ORGAN_DEVELOPMENT	1
GO_SKELETAL_SYSTEM_DEVELOPMENT	1
GO_SKELETAL_SYSTEM_MORPHOGENESIS	1
GO_SKIN_EPIDERMIS_DEVELOPMENT	1
GO_SMAD_PROTEIN_SIGNAL_TRANSDUCTION	1
GO_SMALL_MOLECULE_CATABOLIC_PROCESS	1
GO_SMOOTH_MUSCLE_CELL_APOPTOTIC_PROCESS	1
GO_SMOOTH_MUSCLE_CELL_DIFFERENTIATION	1
GO_SMOOTHENED_SIGNALING_PATHWAY	1
GO_SOMITE_DEVELOPMENT	1
GO_SOMITOGENESIS	1
GO_SPERMATID_DIFFERENTIATION	1
GO_SPERMINE_METABOLIC_PROCESS	1
GO_SPROUTING_ANGIOGENESIS	1
GO_STRIATED_MUSCLE_CELL_APOPTOTIC_PROCESS	1
GO_STRIATED_MUSCLE_CELL_DIFFERENTIATION	1
GO_STRIATED_MUSCLE_CELL_PROLIFERATION	1
GO_STRIATED_MUSCLE_CONTRACTION	1
GO_SUBSTRATE_ADHESION_DEPENDENT_CELL_SPREADING	1
GO_SUCKLING_BEHAVIOR	1
GO_SULFUR_AMINO_ACID_METABOLIC_PROCESS	1
GO_SULFUR_COMPOUND_METABOLIC_PROCESS	1
GO_SUPEROXIDE_METABOLIC_PROCESS	1
GO_T_CELL_ACTIVATION_INVOLVED_IN_IMMUNE_RESPONSE	1
GO_T_CELL_ACTIVATION_VIA_T_CELL_RECEPTOR_CONTACT_WITH_ANTIGEN_BOUND_TO_MHC_MOLECULE_ON_ANTIGEN_PRESENTING_CELL	1
GO_T_CELL_ANTIGEN_PROCESSING_AND_PRESENTATION	1
GO_TAXIS	1
GO_TELENCEPHALON_DEVELOPMENT	1
GO_TETRAHYDROFOLATE_INTERCONVERSION	1
GO_TETRAHYDROFOLATE_METABOLIC_PROCESS	1
GO_THYMUS_DEVELOPMENT	1
GO_TISSUE_HOMEOSTASIS	1
GO_TOLERANCE_INDUCTION	1
GO_TRANSFORMING_GROWTH_FACTOR_BETA_RECEPTOR_SIGNALING_PATHWAY	1
GO_TRANSITION_METAL_ION_HOMEOSTASIS	1
GO_TRANSITION_METAL_ION_TRANSPORT	1
GO_TROPHOBLAST_CELL_MIGRATION	1
GO_TUBE_FORMATION	1
GO_TUMOR_NECROSIS_FACTOR_SECRETION	1
GO_UNSATURATED_FATTY_ACID_METABOLIC_PROCESS	1
GO_UTP_METABOLIC_PROCESS	1
GO_VASCULAR_ASSOCIATED_SMOOTH_MUSCLE_CELL_APOPTOTIC_PROCESS	1
GO_VASCULAR_ASSOCIATED_SMOOTH_MUSCLE_CELL_DIFFERENTIATION	1
GO_VASODILATION	1
GO_VESICLE_BUDDING_FROM_MEMBRANE	1
GO_VESICLE_LOCALIZATION	1
GO_VESICLE_TARGETING	1
GO_VESICLE_TARGETING_TO_FROM_OR_WITHIN_GOLGI	1
GO_VIRAL_LIFE_CYCLE	1
GO_VIRION_ATTACHMENT_TO_HOST_CELL	1
GO_VITAMIN_METABOLIC_PROCESS	1
GO_WATER_SOLUBLE_VITAMIN_METABOLIC_PROCESS	1

## Sheet: Table S5
Table S5. The list of immune-related features
Name	Type
B cells	Immune effector cells
CD8 T cells	Immune effector cells
Cytotoxic cells	Immune effector cells
DC cells	Immune effector cells
NK cells	Immune effector cells
Tgd cells	Immune effector cells
Th1 cells	Immune effector cells
Th17 cells	Immune suppressor cells
Th2 cells	Immune suppressor cells
Treg cells	Immune suppressor cells
CD27	Co-stimulatory checkpoint targets
CD28	Co-stimulatory checkpoint targets
CD40	Co-stimulatory checkpoint targets
CD70	Co-stimulatory checkpoint targets
CD80	Co-stimulatory checkpoint targets
ICOS	Co-stimulatory checkpoint targets
ICOSLG	Co-stimulatory checkpoint targets
TNFRSF14	Co-stimulatory checkpoint targets
TNFRSF18	Co-stimulatory checkpoint targets
TNFRSF4	Co-stimulatory checkpoint targets
TNFSF9	Co-stimulatory checkpoint targets
BTLA	Co-inhibitory checkpoint targets
CD274	Co-inhibitory checkpoint targets
CD276	Co-inhibitory checkpoint targets
CD47	Co-inhibitory checkpoint targets
CEACAM1	Co-inhibitory checkpoint targets
CTLA4	Co-inhibitory checkpoint targets
HAVCR2	Co-inhibitory checkpoint targets
IDO1	Co-inhibitory checkpoint targets
LAG3	Co-inhibitory checkpoint targets
PDCD1	Co-inhibitory checkpoint targets
PDCD1LG2	Co-inhibitory checkpoint targets
SIRPA	Co-inhibitory checkpoint targets
TIGIT	Co-inhibitory checkpoint targets
VTCN1	Co-inhibitory checkpoint targets
CCL5	Pro-inflammatory cytokines
CXCL10	Pro-inflammatory cytokines
CXCL9	Pro-inflammatory cytokines
IL1A	Pro-inflammatory cytokines
IL1B	Pro-inflammatory cytokines
IL23A	Pro-inflammatory cytokines
IL6	Pro-inflammatory cytokines
TNF	Pro-inflammatory cytokines
IL10	Anti-inflammatory cytokines
TGFB1	Anti-inflammatory cytokines

## Sheet: Table S6
Table S6. Summary of studies associated with ICB treatment
Author	Year	Tumor type	Treatment	Response data	Follow-up data	Sample size	PMID
Hugo et al.	2016	Metastatic melanoma	Anti-PD-1	Present	Present	38	26997480
Liu et al.	2019	Metastatic melanoma	Anti-PD-1	Present	Present	144	31792460
Mariathasan et al.	2018	Urothelial cancer	Anti-PD-L1	Present	Present	348	29443960
Miao er al.	2018	Clear cell renal cell carcinoma (ccRCC)	Anti-PD-1/PD-L1/CTLA-4	Present	Present	35	29301960
Nathanson et al.	2017	Melanoma	Anti-CTLA-4	Present	Present	24	27956380
Riaz et al.	2017	Melanoma	Anti-PD-1	Present	Present	73	29033130
Snyder et al.	2017	Urothelial cancer	Anti-PD-L1	Present	Present	29	28552987
Van Allen et al.	2015	Metastatic melanoma	Anti-CTLA-4	Present	Present	42	26359337

## Sheet: Table S7
Table S7. Summary of Tumor immunity-related OGs/TSGs
Symbol	Type	Entrez	Name
AR	Tumor immunity-related OGs	367	androgen receptor
ARID3B	Tumor immunity-related OGs	10620	AT-rich interaction domain 3B
BCL6	Tumor immunity-related OGs	604	BCL6 transcription repressor
CDK6	Tumor immunity-related OGs	1021	cyclin dependent kinase 6
CDK8	Tumor immunity-related OGs	1024	cyclin dependent kinase 8
CREB1	Tumor immunity-related OGs	1385	cAMP responsive element binding protein 1
DCUN1D1	Tumor immunity-related OGs	54165	defective in cullin neddylation 1 domain containing 1
EIF4A2	Tumor immunity-related OGs	1974	eukaryotic translation initiation factor 4A2
EIF4E	Tumor immunity-related OGs	1977	eukaryotic translation initiation factor 4E
ESR1	Tumor immunity-related OGs	2099	estrogen receptor 1
ETV1	Tumor immunity-related OGs	2115	ETS variant 1
FLT1	Tumor immunity-related OGs	2321	fms related tyrosine kinase 1
FYN	Tumor immunity-related OGs	2534	FYN proto-oncogene, Src family tyrosine kinase
GAB1	Tumor immunity-related OGs	2549	GRB2 associated binding protein 1
GAB2	Tumor immunity-related OGs	9846	GRB2 associated binding protein 2
GNA11	Tumor immunity-related OGs	2767	G protein subunit alpha 11
GNAQ	Tumor immunity-related OGs	2776	G protein subunit alpha q
GSK3B	Tumor immunity-related OGs	2932	glycogen synthase kinase 3 beta
HDAC1	Tumor immunity-related OGs	3065	histone deacetylase 1
HIF1A	Tumor immunity-related OGs	3091	hypoxia inducible factor 1 subunit alpha
IL3	Tumor immunity-related OGs	3562	interleukin 3
KSR2	Tumor immunity-related OGs	283455	kinase suppressor of ras 2
MAP3K13	Tumor immunity-related OGs	9175	mitogen-activated protein kinase kinase kinase 13
MECOM	Tumor immunity-related OGs	2122	MDS1 and EVI1 complex locus
NCOA3	Tumor immunity-related OGs	8202	nuclear receptor coactivator 3
NFE2L2	Tumor immunity-related OGs	4780	nuclear factor, erythroid 2 like 2
NRAS	Tumor immunity-related OGs	4893	NRAS proto-oncogene, GTPase
NTRK2	Tumor immunity-related OGs	4915	neurotrophic receptor tyrosine kinase 2
NTRK3	Tumor immunity-related OGs	4916	neurotrophic receptor tyrosine kinase 3
NUF2	Tumor immunity-related OGs	83540	NUF2 component of NDC80 kinetochore complex
NUP98	Tumor immunity-related OGs	4928	nucleoporin 98
PAK1	Tumor immunity-related OGs	5058	p21 (RAC1) activated kinase 1
PIK3CA	Tumor immunity-related OGs	5290	phosphatidylinositol-4,5-bisphosphate 3-kinase catalytic subunit alpha
PIK3CB	Tumor immunity-related OGs	5291	phosphatidylinositol-4,5-bisphosphate 3-kinase catalytic subunit beta
PIK3CG	Tumor immunity-related OGs	5294	phosphatidylinositol-4,5-bisphosphate 3-kinase catalytic subunit gamma
PPARG	Tumor immunity-related OGs	5468	peroxisome proliferator activated receptor gamma
PRKCI	Tumor immunity-related OGs	5584	protein kinase C iota
RET	Tumor immunity-related OGs	5979	ret proto-oncogene
RPS6KA4	Tumor immunity-related OGs	8986	ribosomal protein S6 kinase A4
SCG5	Tumor immunity-related OGs	6447	secretogranin V
SF3B1	Tumor immunity-related OGs	23451	splicing factor 3b subunit 1
SHOC2	Tumor immunity-related OGs	8036	SHOC2 leucine rich repeat scaffold protein
SOX2	Tumor immunity-related OGs	6657	SRY-box 2
SRC	Tumor immunity-related OGs	6714	SRC proto-oncogene, non-receptor tyrosine kinase
STAT3	Tumor immunity-related OGs	6774	signal transducer and activator of transcription 3
UBR5	Tumor immunity-related OGs	51366	ubiquitin protein ligase E3 component n-recognin 5
USP8	Tumor immunity-related OGs	9101	ubiquitin specific peptidase 8
WWTR1	Tumor immunity-related OGs	25937	WW domain containing transcription regulator 1
XBP1	Tumor immunity-related OGs	7494	X-box binding protein 1
XIAP	Tumor immunity-related OGs	331	X-linked inhibitor of apoptosis
XPO1	Tumor immunity-related OGs	7514	exportin 1
AJUBA	Tumor immunity-related TSGs	84962	ajuba LIM protein
BCL10	Tumor immunity-related TSGs	8915	BCL10 immune signaling adaptor
BCL11B	Tumor immunity-related TSGs	64919	BAF chromatin remodeling complex subunit BCL11B
BCL2L11	Tumor immunity-related TSGs	10018	BCL2 like 11
CD58	Tumor immunity-related TSGs	965	CD58 molecule
CEBPA	Tumor immunity-related TSGs	1050	CCAAT enhancer binding protein alpha
CHEK2	Tumor immunity-related TSGs	11200	checkpoint kinase 2
CIITA	Tumor immunity-related TSGs	4261	class II major histocompatibility complex transactivator
DDX41	Tumor immunity-related TSGs	51428	DEAD-box helicase 41
DTX1	Tumor immunity-related TSGs	1840	deltex E3 ubiquitin ligase 1
EGR1	Tumor immunity-related TSGs	1958	early growth response 1
ETV6	Tumor immunity-related TSGs	2120	ETS variant 6
INPPL1	Tumor immunity-related TSGs	3636	inositol polyphosphate phosphatase like 1
IRF8	Tumor immunity-related TSGs	3394	interferon regulatory factor 8
KLF2	Tumor immunity-related TSGs	10365	Kruppel like factor 2
MUTYH	Tumor immunity-related TSGs	4595	mutY DNA glycosylase
NFKBIA	Tumor immunity-related TSGs	4792	NFKB inhibitor alpha
NTHL1	Tumor immunity-related TSGs	4913	nth like DNA glycosylase 1
P2RY8	Tumor immunity-related TSGs	286530	P2Y receptor family member 8
PHF6	Tumor immunity-related TSGs	84295	PHD finger protein 6
PMAIP1	Tumor immunity-related TSGs	5366	phorbol-12-myristate-13-acetate-induced protein 1
PRDM1	Tumor immunity-related TSGs	639	PR/SET domain 1
PTPN2	Tumor immunity-related TSGs	5771	protein tyrosine phosphatase non-receptor type 2
RECQL	Tumor immunity-related TSGs	5965	RecQ like helicase
RUNX1	Tumor immunity-related TSGs	861	RUNX family transcription factor 1
SH2B3	Tumor immunity-related TSGs	10019	SH2B adaptor protein 3
SH2D1A	Tumor immunity-related TSGs	4068	SH2 domain containing 1A
SLFN11	Tumor immunity-related TSGs	91607	schlafen family member 11
SOCS1	Tumor immunity-related TSGs	8651	suppressor of cytokine signaling 1
SOCS3	Tumor immunity-related TSGs	9021	suppressor of cytokine signaling 3
TBL1XR1	Tumor immunity-related TSGs	79718	transducin beta like 1 X-linked receptor 1
TET2	Tumor immunity-related TSGs	54790	tet methylcytosine dioxygenase 2
TNFAIP3	Tumor immunity-related TSGs	7128	TNF alpha induced protein 3
TNFRSF14	Tumor immunity-related TSGs	8764	TNF receptor superfamily member 14
TRAF5	Tumor immunity-related TSGs	7188	TNF receptor associated factor 5
ZFP36L1	Tumor immunity-related TSGs	677	ZFP36 ring finger protein like 1

## Sheet: Table S8
Table S8. Summary of ICB enhancer genes and ICB suppressor genes
Symbol	Type	Entrez	Name
APC	ICB enhancer gene	324	APC regulator of WNT signaling pathway
ARID2	ICB enhancer gene	196528	AT-rich interaction domain 2
ASH1L	ICB enhancer gene	55870	ASH1 like histone lysine methyltransferase
ASH2L	ICB enhancer gene	9070	ASH2 like, histone lysine methyltransferase complex subunit
ATM	ICB enhancer gene	472	ATM serine/threonine kinase
ATP5F1A	ICB enhancer gene	498	ATP synthase F1 subunit alpha
ATRN	ICB enhancer gene	8455	attractin
AXIN2	ICB enhancer gene	8313	axin 2
B2M	ICB enhancer gene	567	beta-2-microglobulin
BCOR	ICB enhancer gene	54880	BCL6 corepressor
BRCA2	ICB enhancer gene	675	BRCA2 DNA repair associated
BRWD3	ICB enhancer gene	254065	bromodomain and WD repeat domain containing 3
BTG3	ICB enhancer gene	10950	BTG anti-proliferation factor 3
CASP8	ICB enhancer gene	841	caspase 8
CBX6	ICB enhancer gene	23466	chromobox 6
CCNC	ICB enhancer gene	892	cyclin C
CDKN1B	ICB enhancer gene	1027	cyclin dependent kinase inhibitor 1B
CHAF1B	ICB enhancer gene	8208	chromatin assembly factor 1 subunit B
CHD3	ICB enhancer gene	1107	chromodomain helicase DNA binding protein 3
CIITA	ICB enhancer gene	4261	class II major histocompatibility complex transactivator
CXCR4	ICB enhancer gene	7852	C-X-C motif chemokine receptor 4
DICER1	ICB enhancer gene	23405	dicer 1, ribonuclease III
DNMT1	ICB enhancer gene	1786	DNA methyltransferase 1
ELAVL3	ICB enhancer gene	1995	ELAV like RNA binding protein 3
ERBB3	ICB enhancer gene	2065	erb-b2 receptor tyrosine kinase 3
ESCO2	ICB enhancer gene	157570	establishment of sister chromatid cohesion N-acetyltransferase 2
FBXW7	ICB enhancer gene	55294	F-box and WD repeat domain containing 7
FMR1	ICB enhancer gene	2332	fragile X mental retardation 1
FOXM1	ICB enhancer gene	2305	forkhead box M1
FUBP1	ICB enhancer gene	8880	far upstream element binding protein 1
FUBP3	ICB enhancer gene	8939	far upstream element binding protein 3
GAK	ICB enhancer gene	2580	cyclin G associated kinase
HDAC3	ICB enhancer gene	8841	histone deacetylase 3
HLTF	ICB enhancer gene	6596	helicase like transcription factor
HMGB3	ICB enhancer gene	3149	high mobility group box 3
HNRNPK	ICB enhancer gene	3190	heterogeneous nuclear ribonucleoprotein K
IL12A	ICB enhancer gene	3592	interleukin 12A
IL1RB	ICB enhancer gene	/	/
INTS12	ICB enhancer gene	57117	integrator complex subunit 12
JAK2	ICB enhancer gene	3717	Janus kinase 2
KAT8	ICB enhancer gene	84148	lysine acetyltransferase 8
KDM5C	ICB enhancer gene	8242	lysine demethylase 5C
KRAS	ICB enhancer gene	3845	KRAS proto-oncogene, GTPase
LARP4	ICB enhancer gene	113251	La ribonucleoprotein domain family member 4
LRSAM1	ICB enhancer gene	90678	leucine rich repeat and sterile alpha motif containing 1
LTBR	ICB enhancer gene	4055	lymphotoxin beta receptor
MATR3	ICB enhancer gene	9782	matrin 3
METTL11B	ICB enhancer gene	149281	methyltransferase like 11B
MSL3	ICB enhancer gene	10943	MSL complex subunit 3
NAP1L3	ICB enhancer gene	4675	nucleosome assembly protein 1 like 3
NEDD1	ICB enhancer gene	121441	NEDD1 gamma-tubulin ring complex targeting factor
NIP7	ICB enhancer gene	51388	nucleolar pre-rRNA processing protein NIP7
PDCD11	ICB enhancer gene	22984	programmed cell death 11
PDPN	ICB enhancer gene	10630	podoplanin
PHC2	ICB enhancer gene	1912	polyhomeotic homolog 2
PHF11	ICB enhancer gene	51131	PHD finger protein 11
PNO1	ICB enhancer gene	56902	partner of NOB1 homolog
POLR2A	ICB enhancer gene	5430	RNA polymerase II subunit A
PPME1	ICB enhancer gene	51400	protein phosphatase methylesterase 1
PRDM6	ICB enhancer gene	93166	PR/SET domain 6
PRKAB2	ICB enhancer gene	5565	protein kinase AMP-activated non-catalytic subunit beta 2
PRKCE	ICB enhancer gene	5581	protein kinase C epsilon
PRKD1	ICB enhancer gene	5587	protein kinase D1
PSMB8	ICB enhancer gene	5696	proteasome subunit beta 8
RAB33B	ICB enhancer gene	83452	RAB33B, member RAS oncogene family
RAD54B	ICB enhancer gene	25788	RAD54 homolog B
RB1	ICB enhancer gene	5925	RB transcriptional corepressor 1
RBBP4	ICB enhancer gene	5928	RB binding protein 4, chromatin remodeling factor
RBM22	ICB enhancer gene	55696	RNA binding motif protein 22
RBM6	ICB enhancer gene	10180	RNA binding motif protein 6
RCOR2	ICB enhancer gene	283248	REST corepressor 2
RELB	ICB enhancer gene	5971	RELB proto-oncogene, NF-kB subunit
RNF2	ICB enhancer gene	6045	ring finger protein 2
RNF4	ICB enhancer gene	6047	ring finger protein 4
RPL7	ICB enhancer gene	6129	ribosomal protein L7
RPS11	ICB enhancer gene	6205	ribosomal protein S11
SETD5	ICB enhancer gene	55209	SET domain containing 5
SIRT1	ICB enhancer gene	23411	sirtuin 1
SIRT4	ICB enhancer gene	23409	sirtuin 4
SMARCB1	ICB enhancer gene	6598	SWI/SNF related, matrix associated, actin dependent regulator of chromatin, subfamily b, member 1
SMARCE1	ICB enhancer gene	6605	SWI/SNF related, matrix associated, actin dependent regulator of chromatin, subfamily e, member 1
SMC1B	ICB enhancer gene	27127	structural maintenance of chromosomes 1B
SMC3	ICB enhancer gene	9126	structural maintenance of chromosomes 3
SMNDC1	ICB enhancer gene	10285	survival motor neuron domain containing 1
SNAP91	ICB enhancer gene	9892	synaptosome associated protein 91
SSB	ICB enhancer gene	6741	small RNA binding exonuclease protection factor La
STAT1	ICB enhancer gene	6772	signal transducer and activator of transcription 1
SUZ12	ICB enhancer gene	23512	SUZ12 polycomb repressive complex 2 subunit
TADA1	ICB enhancer gene	117143	transcriptional adaptor 1
TAF8	ICB enhancer gene	129685	TATA-box binding protein associated factor 8
TAP2	ICB enhancer gene	6891	transporter 2, ATP binding cassette subfamily B member
TARDBP	ICB enhancer gene	23435	TAR DNA binding protein
TIAL1	ICB enhancer gene	7073	TIA1 cytotoxic granule associated RNA binding protein like 1
TINAGL1	ICB enhancer gene	64129	tubulointerstitial nephritis antigen like 1
TNFSF9	ICB enhancer gene	8744	TNF superfamily member 9
TRIM28	ICB enhancer gene	10155	tripartite motif containing 28
UHRF1	ICB enhancer gene	29128	ubiquitin like with PHD and ring finger domains 1
VHL	ICB enhancer gene	7428	von Hippel-Lindau tumor suppressor
VHLL	ICB enhancer gene	391104	VHL like
YTHDF1	ICB enhancer gene	54915	YTH N6-methyladenosine RNA binding protein 1
ZCRB1	ICB enhancer gene	85437	zinc finger CCHC-type and RNA binding motif containing 1
ADAR	ICB suppressors gene	103	adenosine deaminase RNA specific
ADNP	ICB suppressors gene	23394	activity dependent neuroprotector homeobox
ALG1	ICB suppressors gene	56052	ALG1 chitobiosyldiphosphodolichol beta-mannosyltransferase
ALG1B	ICB suppressors gene	/	/
ALKBH3	ICB suppressors gene	221120	alkB homolog 3, alpha-ketoglutaratedependent dioxygenase
ARID1A	ICB suppressors gene	8289	AT-rich interaction domain 1A
ASF1A	ICB suppressors gene	25842	anti-silencing function 1A histone chaperone
ATAD2B	ICB suppressors gene	54454	ATPase family AAA domain containing 2B
ATF2	ICB suppressors gene	1386	activating transcription factor 2
ATF7IP	ICB suppressors gene	55729	activating transcription factor 7 interacting protein
ATP2A2	ICB suppressors gene	488	ATPase sarcoplasmic/endoplasmic reticulum Ca2+ transporting 2
ATRX	ICB suppressors gene	546	ATRX chromatin remodeler
AURKA	ICB suppressors gene	6790	aurora kinase A
BAHD1	ICB suppressors gene	22893	bromo adjacent homology domain containing 1
BAZ2B	ICB suppressors gene	29994	bromodomain adjacent to zinc finger domain 2B
BRD1	ICB suppressors gene	23774	bromodomain containing 1
CBX7	ICB suppressors gene	23492	chromobox 7
CDC42	ICB suppressors gene	998	cell division cycle 42
CDC5L	ICB suppressors gene	988	cell division cycle 5 like
CDK9	ICB suppressors gene	1025	cyclin dependent kinase 9
CENPA	ICB suppressors gene	1058	centromere protein A
CHMP3	ICB suppressors gene	51652	charged multivesicular body protein 3
CSDC2	ICB suppressors gene	27254	cold shock domain containing C2
CTCF	ICB suppressors gene	10664	CCCTC-binding factor
CTCFL	ICB suppressors gene	140690	CCCTC-binding factor like
CTNNB1	ICB suppressors gene	1499	catenin beta 1
DKC1	ICB suppressors gene	1736	dyskerin pseudouridine synthase 1
DNMT3B	ICB suppressors gene	1789	DNA methyltransferase 3 beta
DNMT3L	ICB suppressors gene	29947	DNA methyltransferase 3 like
ECT2	ICB suppressors gene	1894	epithelial cell transforming 2
EGLN1	ICB suppressors gene	54583	egl-9 family hypoxia inducible factor 1
EGLN3	ICB suppressors gene	112399	egl-9 family hypoxia inducible factor 3
ENG	ICB suppressors gene	2022	endoglin
EP4	ICB suppressors gene	/	/
EPHA6	ICB suppressors gene	285220	EPH receptor A6
EXOC2	ICB suppressors gene	55770	exocyst complex component 2
FBXW7	ICB suppressors gene	55294	F-box and WD repeat domain containing 7
GRHL1	ICB suppressors gene	29841	grainyhead like transcription factor 1
HDAC1	ICB suppressors gene	3065	histone deacetylase 1
HEMK1	ICB suppressors gene	51409	HemK methyltransferase family member 1
HIF1A	ICB suppressors gene	3091	hypoxia inducible factor 1 subunit alpha
HLA-DMA	ICB suppressors gene	3108	major histocompatibility complex, class II, DM alpha
HMGB4	ICB suppressors gene	127540	high mobility group box 4
HMGN1	ICB suppressors gene	3150	high mobility group nucleosome binding domain 1
HNRNPA1	ICB suppressors gene	3178	heterogeneous nuclear ribonucleoprotein A1
HNRNPH2	ICB suppressors gene	3188	heterogeneous nuclear ribonucleoprotein H2
HNRNPM	ICB suppressors gene	4670	heterogeneous nuclear ribonucleoprotein M
ING3	ICB suppressors gene	54556	inhibitor of growth family member 3
INPP5K	ICB suppressors gene	51763	inositol polyphosphate-5-phosphatase K
ITGAV	ICB suppressors gene	3685	integrin subunit alpha V
KDM3A	ICB suppressors gene	55818	lysine demethylase 3A
KDM4D	ICB suppressors gene	55693	lysine demethylase 4D
KDM5A	ICB suppressors gene	5927	lysine demethylase 5A
KLRK1	ICB suppressors gene	22914	killer cell lectin like receptor K1
LAMTOR3	ICB suppressors gene	8649	late endosomal/lysosomal adaptor, MAPK and MTOR activator 3
LARP4	ICB suppressors gene	113251	La ribonucleoprotein domain family member 4
LGALS13	ICB suppressors gene	29124	galectin 13
LGALS14	ICB suppressors gene	56891	galectin 14
LGALS16	ICB suppressors gene	148003	galectin 16
MAP2K3	ICB suppressors gene	5606	mitogen-activated protein kinase kinase 3
MAPK3	ICB suppressors gene	5595	mitogen-activated protein kinase 3
MBD3L1	ICB suppressors gene	85509	methyl-CpG binding domain protein 3 like 1
MED8	ICB suppressors gene	112950	mediator complex subunit 8
METTL25	ICB suppressors gene	84190	methyltransferase like 25
MTA2	ICB suppressors gene	9219	metastasis associated 1 family member 2
MTA3	ICB suppressors gene	57504	metastasis associated 1 family member 3
NCOR2	ICB suppressors gene	9612	nuclear receptor corepressor 2
NEIL1	ICB suppressors gene	79661	nei like DNA glycosylase 1
NTHL1	ICB suppressors gene	4913	nth like DNA glycosylase 1
OGFOD1	ICB suppressors gene	55239	2-oxoglutarate and iron dependent oxygenase domain containing 1
PAK2	ICB suppressors gene	5062	p21 (RAC1) activated kinase 2
PAX5	ICB suppressors gene	5079	paired box 5
PCBP3	ICB suppressors gene	54039	poly(rC) binding protein 3
PCBP4	ICB suppressors gene	57060	poly(rC) binding protein 4
PHF8	ICB suppressors gene	23133	PHD finger protein 8
PRDM11	ICB suppressors gene	56981	PR/SET domain 11
PRDM5	ICB suppressors gene	11107	PR/SET domain 5
PRDM8	ICB suppressors gene	56978	PR/SET domain 8
PRKRA	ICB suppressors gene	8575	protein activator of interferon induced protein kinase EIF2AK2
PSMA3	ICB suppressors gene	5684	proteasome subunit alpha 3
PTEN	ICB suppressors gene	5728	phosphatase and tensin homolog
PUM2	ICB suppressors gene	23369	pumilio RNA binding family member 2
RACGAP1	ICB suppressors gene	29127	Rac GTPase activating protein 1
RACK1	ICB suppressors gene	10399	receptor for activated C kinase 1
RBMX	ICB suppressors gene	27316	RNA binding motif protein X-linked
RIPK1	ICB suppressors gene	8737	receptor interacting serine/threonine kinase 1
RNASE12	ICB suppressors gene	493901	ribonuclease A family member 12 (inactive)
RNF13-CHMP3	ICB suppressors gene	/	/
RNF43	ICB suppressors gene	54894	ring finger protein 43
RUVBL1	ICB suppressors gene	8607	RuvB like AAA ATPase 1
SAMD3	ICB suppressors gene	154075	sterile alpha motif domain containing 3
SASH1	ICB suppressors gene	23328	SAM and SH3 domain containing 1
SETDB1	ICB suppressors gene	9869	SET domain bifurcated histone lysine methyltransferase 1
SMARCA1	ICB suppressors gene	6594	SWI/SNF related, matrix associated, actin dependent regulator of chromatin, subfamily a, member 1
SMC1B	ICB suppressors gene	27127	structural maintenance of chromosomes 1B
SMC3	ICB suppressors gene	9126	structural maintenance of chromosomes 3
SNRPD2	ICB suppressors gene	6633	small nuclear ribonucleoprotein D2 polypeptide
STIM1	ICB suppressors gene	6786	stromal interaction molecule 1
SUPT7L	ICB suppressors gene	9913	SPT7 like, STAGA complex gamma subunit
TAF1L	ICB suppressors gene	138474	TATA-box binding protein associated factor 1 like
TBC1D1B	ICB suppressors gene	/	/
TDRKH	ICB suppressors gene	11022	tudor and KH domain containing
TP53RK	ICB suppressors gene	112858	TP53 regulating kinase
TRIB3	ICB suppressors gene	57761	tribbles pseudokinase 3
TSC1	ICB suppressors gene	7248	TSC complex subunit 1
UBE2C	ICB suppressors gene	11065	ubiquitin conjugating enzyme E2 C
UHMK1	ICB suppressors gene	127933	U2AF homology motif kinase 1
UHRF2	ICB suppressors gene	115426	ubiquitin like with PHD and ring finger domains 2
UNK	ICB suppressors gene	85451	unk zinc finger
UNKL	ICB suppressors gene	64718	unk like zinc finger
XRN1	ICB suppressors gene	54464	5'-3' exoribonuclease 1
ZC3H12A	ICB suppressors gene	80149	zinc finger CCCH-type containing 12A
ZC3H12B	ICB suppressors gene	340554	zinc finger CCCH-type containing 12B
ZFP36L1	ICB suppressors gene	677	ZFP36 ring finger protein like 1

## Sheet: Table S9
Table S9. Summary of positive regulators and negative regulators
Symbol	Type	Entrez	Name
ACY1	Positive regulators	95	aminoacylase 1
AJUBA	Positive regulators	84962	ajuba LIM protein
AP2S1	Positive regulators	1175	adaptor related protein complex 2 subunit sigma 1
APC	Positive regulators	324	APC regulator of WNT signaling pathway
ASH1L	Positive regulators	55870	ASH1 like histone lysine methyltransferase
ASH2L	Positive regulators	9070	ASH2 like, histone lysine methyltransferase complex subunit
ATM	Positive regulators	472	ATM serine/threonine kinase
ATP5F1A	Positive regulators	498	ATP synthase F1 subunit alpha
ATRN	Positive regulators	8455	attractin
AXIN2	Positive regulators	8313	axin 2
B2M	Positive regulators	567	beta-2-microglobulin
B3GALT4	Positive regulators	8705	beta-1,3-galactosyltransferase 4
BCL10	Positive regulators	8915	BCL10 immune signaling adaptor
BCL11B	Positive regulators	64919	BAF chromatin remodeling complex subunit BCL11B
BCL2L11	Positive regulators	10018	BCL2 like 11
BCOR	Positive regulators	54880	BCL6 corepressor
BRCA2	Positive regulators	675	BRCA2 DNA repair associated
BRWD3	Positive regulators	254065	bromodomain and WD repeat domain containing 3
BTG3	Positive regulators	10950	BTG anti-proliferation factor 3
C4A	Positive regulators	720	complement C4A (Rodgers blood group)
CALR	Positive regulators	811	calreticulin
CASP8	Positive regulators	841	caspase 8
CBFB	Positive regulators	865	core-binding factor subunit beta
CBX6	Positive regulators	23466	chromobox 6
CCNC	Positive regulators	892	cyclin C
CD58	Positive regulators	965	CD58 molecule
CDKN1B	Positive regulators	1027	cyclin dependent kinase inhibitor 1B
CEBPA	Positive regulators	1050	CCAAT enhancer binding protein alpha
CHAF1B	Positive regulators	8208	chromatin assembly factor 1 subunit B
CHD3	Positive regulators	1107	chromodomain helicase DNA binding protein 3
CHEK2	Positive regulators	11200	checkpoint kinase 2
CIITA	Positive regulators	4261	class II major histocompatibility complex transactivator
CMIP	Positive regulators	80790	c-Maf inducing protein
CXCR4	Positive regulators	7852	C-X-C motif chemokine receptor 4
CXXC1	Positive regulators	30827	CXXC finger protein 1
DDX41	Positive regulators	51428	DEAD-box helicase 41
DERL2	Positive regulators	51009	derlin 2
DICER1	Positive regulators	23405	dicer 1, ribonuclease III
DNMT1	Positive regulators	1786	DNA methyltransferase 1
DTX1	Positive regulators	1840	deltex E3 ubiquitin ligase 1
EGR1	Positive regulators	1958	early growth response 1
ELAVL3	Positive regulators	1995	ELAV like RNA binding protein 3
ERAP1	Positive regulators	51752	endoplasmic reticulum aminopeptidase 1
ERBB3	Positive regulators	2065	erb-b2 receptor tyrosine kinase 3
ERP44	Positive regulators	23071	endoplasmic reticulum protein 44
ESCO2	Positive regulators	157570	establishment of sister chromatid cohesion N-acetyltransferase 2
ETV6	Positive regulators	2120	ETS variant 6
FADD	Positive regulators	8772	Fas associated via death domain
FAS	Positive regulators	355	Fas cell surface death receptor
FLCN	Positive regulators	201163	folliculin
FMR1	Positive regulators	2332	fragile X mental retardation 1
FOXM1	Positive regulators	2305	forkhead box M1
FUBP1	Positive regulators	8880	far upstream element binding protein 1
FUBP3	Positive regulators	8939	far upstream element binding protein 3
GAK	Positive regulators	2580	cyclin G associated kinase
HDAC3	Positive regulators	8841	histone deacetylase 3
HLTF	Positive regulators	6596	helicase like transcription factor
HMGB3	Positive regulators	3149	high mobility group box 3
HNRNPAB	Positive regulators	3182	heterogeneous nuclear ribonucleoprotein A/B
HNRNPK	Positive regulators	3190	heterogeneous nuclear ribonucleoprotein K
ICAM1	Positive regulators	3383	intercellular adhesion molecule 1
IFNAR1	Positive regulators	3454	interferon alpha and beta receptor subunit 1
IFNAR2	Positive regulators	3455	interferon alpha and beta receptor subunit 2
IFNGR1	Positive regulators	3459	interferon gamma receptor 1
IFNGR2	Positive regulators	3460	interferon gamma receptor 2
IK	Positive regulators	3550	IK cytokine
IL12A	Positive regulators	3592	interleukin 12A
IL1RB	Positive regulators	/	/
INPPL1	Positive regulators	3636	inositol polyphosphate phosphatase like 1
INTS12	Positive regulators	57117	integrator complex subunit 12
IRF1	Positive regulators	3659	interferon regulatory factor 1
IRF8	Positive regulators	3394	interferon regulatory factor 8
IRF9	Positive regulators	10379	interferon regulatory factor 9
JAK1	Positive regulators	3716	Janus kinase 1
JAK2	Positive regulators	3717	Janus kinase 2
KAT8	Positive regulators	84148	lysine acetyltransferase 8
KCTD5	Positive regulators	54442	potassium channel tetramerization domain containing 5
KDM5C	Positive regulators	8242	lysine demethylase 5C
KLF2	Positive regulators	10365	Kruppel like factor 2
KRAS	Positive regulators	3845	KRAS proto-oncogene, GTPase
LRSAM1	Positive regulators	90678	leucine rich repeat and sterile alpha motif containing 1
LTBR	Positive regulators	4055	lymphotoxin beta receptor
MATR3	Positive regulators	9782	matrin 3
METTL11B	Positive regulators	149281	methyltransferase like 11B
MOGS	Positive regulators	7841	mannosyl-oligosaccharide glucosidase
MSL3	Positive regulators	10943	MSL complex subunit 3
MUTYH	Positive regulators	4595	mutY DNA glycosylase
NAP1L3	Positive regulators	4675	nucleosome assembly protein 1 like 3
NEDD1	Positive regulators	121441	NEDD1 gamma-tubulin ring complex targeting factor
NFKB2	Positive regulators	4791	nuclear factor kappa B subunit 2
NFKBIA	Positive regulators	4792	NFKB inhibitor alpha
NHLRC4	Positive regulators	283948	NHL repeat containing 4
NIP7	Positive regulators	51388	nucleolar pre-rRNA processing protein NIP7
NLRC5	Positive regulators	84166	NLR family CARD domain containing 5
NME3	Positive regulators	4832	NME/NM23 nucleoside diphosphate kinase 3
NRBP1	Positive regulators	29959	nuclear receptor binding protein 1
NXT1	Positive regulators	29107	nuclear transport factor 2 like export factor 1
OTUD5	Positive regulators	55593	OTU deubiquitinase 5
P2RY8	Positive regulators	286530	P2Y receptor family member 8
PDCD1	Positive regulators	5133	programmed cell death 1
PDCD11	Positive regulators	22984	programmed cell death 11
PDIA3	Positive regulators	2923	protein disulfide isomerase family A member 3
PDPN	Positive regulators	10630	podoplanin
PHC2	Positive regulators	1912	polyhomeotic homolog 2
PHF11	Positive regulators	51131	PHD finger protein 11
PHF6	Positive regulators	84295	PHD finger protein 6
PMAIP1	Positive regulators	5366	phorbol-12-myristate-13-acetate-induced protein 1
PNO1	Positive regulators	56902	partner of NOB1 homolog
POLR2A	Positive regulators	5430	RNA polymerase II subunit A
PPME1	Positive regulators	51400	protein phosphatase methylesterase 1
PPP6C	Positive regulators	5537	protein phosphatase 6 catalytic subunit
PRDM1	Positive regulators	639	PR/SET domain 1
PRDM6	Positive regulators	93166	PR/SET domain 6
PRKAB2	Positive regulators	5565	protein kinase AMP-activated non-catalytic subunit beta 2
PRKCE	Positive regulators	5581	protein kinase C epsilon
PRKD1	Positive regulators	5587	protein kinase D1
PRR3	Positive regulators	80742	proline rich 3
PSMB8	Positive regulators	5696	proteasome subunit beta 8
PTPN2	Positive regulators	5771	protein tyrosine phosphatase non-receptor type 2
RAB33B	Positive regulators	83452	RAB33B, member RAS oncogene family
RAD54B	Positive regulators	25788	RAD54 homolog B
RB1	Positive regulators	5925	RB transcriptional corepressor 1
RBM22	Positive regulators	55696	RNA binding motif protein 22
RBM6	Positive regulators	10180	RNA binding motif protein 6
RCE1	Positive regulators	9986	Ras converting CAAX endopeptidase 1
RCOR2	Positive regulators	283248	REST corepressor 2
RECQL	Positive regulators	5965	RecQ like helicase
RELB	Positive regulators	5971	RELB proto-oncogene, NF-kB subunit
RNF2	Positive regulators	6045	ring finger protein 2
RNF4	Positive regulators	6047	ring finger protein 4
RPL7	Positive regulators	6129	ribosomal protein L7
RPS11	Positive regulators	6205	ribosomal protein S11
RRAGA	Positive regulators	10670	Ras related GTP binding A
RRP7A	Positive regulators	27341	ribosomal RNA processing 7 homolog A
RUNX1	Positive regulators	861	RUNX family transcription factor 1
RUNX2	Positive regulators	860	RUNX family transcription factor 2
SETD5	Positive regulators	55209	SET domain containing 5
SH2B3	Positive regulators	10019	SH2B adaptor protein 3
SH2D1A	Positive regulators	4068	SH2 domain containing 1A
SHMT2	Positive regulators	6472	serine hydroxymethyltransferase 2
SIRT1	Positive regulators	23411	sirtuin 1
SIRT4	Positive regulators	23409	sirtuin 4
SLFN11	Positive regulators	91607	schlafen family member 11
SMARCB1	Positive regulators	6598	SWI/SNF related, matrix associated, actin dependent regulator of chromatin, subfamily b, member 1
SMARCE1	Positive regulators	6605	SWI/SNF related, matrix associated, actin dependent regulator of chromatin, subfamily e, member 1
SMNDC1	Positive regulators	10285	survival motor neuron domain containing 1
SMS	Positive regulators	6611	spermine synthase
SNAP91	Positive regulators	9892	synaptosome associated protein 91
SOCS1	Positive regulators	8651	suppressor of cytokine signaling 1
SOCS3	Positive regulators	9021	suppressor of cytokine signaling 3
SOD2	Positive regulators	6648	superoxide dismutase 2
SQSTM1	Positive regulators	8878	sequestosome 1
SSB	Positive regulators	6741	small RNA binding exonuclease protection factor La
SSBP4	Positive regulators	170463	single stranded DNA binding protein 4
STAT1	Positive regulators	6772	signal transducer and activator of transcription 1
STAT2	Positive regulators	6773	signal transducer and activator of transcription 2
STK38	Positive regulators	11329	serine/threonine kinase 38
SUZ12	Positive regulators	23512	SUZ12 polycomb repressive complex 2 subunit
SYTL3	Positive regulators	94120	synaptotagmin like 3
TADA1	Positive regulators	117143	transcriptional adaptor 1
TAF8	Positive regulators	129685	TATA-box binding protein associated factor 8
TAP1	Positive regulators	6890	transporter 1, ATP binding cassette subfamily B member
TAP2	Positive regulators	6891	transporter 2, ATP binding cassette subfamily B member
TAPBP	Positive regulators	6892	TAP binding protein
TARDBP	Positive regulators	23435	TAR DNA binding protein
TAZ	Positive regulators	6901	tafazzin
TBL1XR1	Positive regulators	79718	transducin beta like 1 X-linked receptor 1
TET2	Positive regulators	54790	tet methylcytosine dioxygenase 2
TIAL1	Positive regulators	7073	TIA1 cytotoxic granule associated RNA binding protein like 1
TINAGL1	Positive regulators	64129	tubulointerstitial nephritis antigen like 1
TMED5	Positive regulators	50999	transmembrane p24 trafficking protein 5
TNFAIP3	Positive regulators	7128	TNF alpha induced protein 3
TNFRSF14	Positive regulators	8764	TNF receptor superfamily member 14
TNFRSF1A	Positive regulators	7132	TNF receptor superfamily member 1A
TNFRSF1B	Positive regulators	7133	TNF receptor superfamily member 1B
TNFSF9	Positive regulators	8744	TNF superfamily member 9
TRADD	Positive regulators	8717	TNFRSF1A associated via death domain
TRAF1	Positive regulators	7185	TNF receptor associated factor 1
TRAF5	Positive regulators	7188	TNF receptor associated factor 5
TRIM28	Positive regulators	10155	tripartite motif containing 28
UBE2J1	Positive regulators	51465	ubiquitin conjugating enzyme E2 J1
UHRF1	Positive regulators	29128	ubiquitin like with PHD and ring finger domains 1
VHL	Positive regulators	7428	von Hippel-Lindau tumor suppressor
VHLL	Positive regulators	391104	VHL like
YTHDF1	Positive regulators	54915	YTH N6-methyladenosine RNA binding protein 1
ZCRB1	Positive regulators	85437	zinc finger CCHC-type and RNA binding motif containing 1
ZEB2	Positive regulators	9839	zinc finger E-box binding homeobox 2
ADAR	Negative regulators	103	adenosine deaminase RNA specific
ADNP	Negative regulators	23394	activity dependent neuroprotector homeobox
ALG1	Negative regulators	56052	ALG1 chitobiosyldiphosphodolichol beta-mannosyltransferase
ALG1B	Negative regulators	/	/
ALKBH3	Negative regulators	221120	alkB homolog 3, alpha-ketoglutaratedependent dioxygenase
AR	Negative regulators	367	androgen receptor
ARHGEF7	Negative regulators	8874	Rho guanine nucleotide exchange factor 7
ARID1A	Negative regulators	8289	AT-rich interaction domain 1A
ARID3B	Negative regulators	10620	AT-rich interaction domain 3B
ARID4A	Negative regulators	5926	AT-rich interaction domain 4A
ARIH1	Negative regulators	25820	ariadne RBR E3 ubiquitin protein ligase 1
ASF1A	Negative regulators	25842	anti-silencing function 1A histone chaperone
ATAD2B	Negative regulators	54454	ATPase family AAA domain containing 2B
ATF2	Negative regulators	1386	activating transcription factor 2
ATF7IP	Negative regulators	55729	activating transcription factor 7 interacting protein
ATP2A2	Negative regulators	488	ATPase sarcoplasmic/endoplasmic reticulum Ca2+ transporting 2
ATRX	Negative regulators	546	ATRX chromatin remodeler
AURKA	Negative regulators	6790	aurora kinase A
BAHD1	Negative regulators	22893	bromo adjacent homology domain containing 1
BAZ2B	Negative regulators	29994	bromodomain adjacent to zinc finger domain 2B
BCL6	Negative regulators	604	BCL6 transcription repressor
BRD1	Negative regulators	23774	bromodomain containing 1
CBX7	Negative regulators	23492	chromobox 7
CDC42	Negative regulators	998	cell division cycle 42
CDC5L	Negative regulators	988	cell division cycle 5 like
CDK13	Negative regulators	8621	cyclin dependent kinase 13
CDK6	Negative regulators	1021	cyclin dependent kinase 6
CDK8	Negative regulators	1024	cyclin dependent kinase 8
CDK9	Negative regulators	1025	cyclin dependent kinase 9
CENPA	Negative regulators	1058	centromere protein A
CHMP3	Negative regulators	51652	charged multivesicular body protein 3
CREB1	Negative regulators	1385	cAMP responsive element binding protein 1
CREBBP	Negative regulators	1387	CREB binding protein
CSDC2	Negative regulators	27254	cold shock domain containing C2
CTCF	Negative regulators	10664	CCCTC-binding factor
CTCFL	Negative regulators	140690	CCCTC-binding factor like
CTNNB1	Negative regulators	1499	catenin beta 1
CXorf56	Negative regulators	63932	chromosome X open reading frame 56
DCUN1D1	Negative regulators	54165	defective in cullin neddylation 1 domain containing 1
DDX59	Negative regulators	83479	DEAD-box helicase 59
DKC1	Negative regulators	1736	dyskerin pseudouridine synthase 1
DNMT3B	Negative regulators	1789	DNA methyltransferase 3 beta
DNMT3L	Negative regulators	29947	DNA methyltransferase 3 like
ECT2	Negative regulators	1894	epithelial cell transforming 2
EGLN1	Negative regulators	54583	egl-9 family hypoxia inducible factor 1
EGLN3	Negative regulators	112399	egl-9 family hypoxia inducible factor 3
EIF4A2	Negative regulators	1974	eukaryotic translation initiation factor 4A2
EIF4E	Negative regulators	1977	eukaryotic translation initiation factor 4E
ENG	Negative regulators	2022	endoglin
EP4	Negative regulators	/	/
EPHA6	Negative regulators	285220	EPH receptor A6
ESR1	Negative regulators	2099	estrogen receptor 1
ETV1	Negative regulators	2115	ETS variant 1
EXOC2	Negative regulators	55770	exocyst complex component 2
FLT1	Negative regulators	2321	fms related tyrosine kinase 1
FYN	Negative regulators	2534	FYN proto-oncogene, Src family tyrosine kinase
GAB1	Negative regulators	2549	GRB2 associated binding protein 1
GAB2	Negative regulators	9846	GRB2 associated binding protein 2
GFM1	Negative regulators	85476	G elongation factor mitochondrial 1
GNA11	Negative regulators	2767	G protein subunit alpha 11
GNAQ	Negative regulators	2776	G protein subunit alpha q
GRHL1	Negative regulators	29841	grainyhead like transcription factor 1
GSK3B	Negative regulators	2932	glycogen synthase kinase 3 beta
HDAC1	Negative regulators	3065	histone deacetylase 1
HEMK1	Negative regulators	51409	HemK methyltransferase family member 1
HIF1A	Negative regulators	3091	hypoxia inducible factor 1 subunit alpha
HLA-DMA	Negative regulators	3108	major histocompatibility complex, class II, DM alpha
HMGB4	Negative regulators	127540	high mobility group box 4
HMGN1	Negative regulators	3150	high mobility group nucleosome binding domain 1
HNRNPA1	Negative regulators	3178	heterogeneous nuclear ribonucleoprotein A1
HNRNPH2	Negative regulators	3188	heterogeneous nuclear ribonucleoprotein H2
HNRNPM	Negative regulators	4670	heterogeneous nuclear ribonucleoprotein M
HNRNPU	Negative regulators	3192	heterogeneous nuclear ribonucleoprotein U
IARS2	Negative regulators	55699	isoleucyl-tRNA synthetase 2, mitochondrial
IL3	Negative regulators	3562	interleukin 3
ING3	Negative regulators	54556	inhibitor of growth family member 3
INPP5K	Negative regulators	51763	inositol polyphosphate-5-phosphatase K
IPMK	Negative regulators	253430	inositol polyphosphate multikinase
ITGAV	Negative regulators	3685	integrin subunit alpha V
KDM3A	Negative regulators	55818	lysine demethylase 3A
KDM4D	Negative regulators	55693	lysine demethylase 4D
KDM5A	Negative regulators	5927	lysine demethylase 5A
KLRK1	Negative regulators	22914	killer cell lectin like receptor K1
KSR2	Negative regulators	283455	kinase suppressor of ras 2
LAMTOR3	Negative regulators	8649	late endosomal/lysosomal adaptor, MAPK and MTOR activator 3
LGALS13	Negative regulators	29124	galectin 13
LGALS14	Negative regulators	56891	galectin 14
LGALS16	Negative regulators	148003	galectin 16
MAP2K3	Negative regulators	5606	mitogen-activated protein kinase kinase 3
MAP3K13	Negative regulators	9175	mitogen-activated protein kinase kinase kinase 13
MAPK3	Negative regulators	5595	mitogen-activated protein kinase 3
MARS2	Negative regulators	92935	methionyl-tRNA synthetase 2, mitochondrial
MBD3L1	Negative regulators	85509	methyl-CpG binding domain protein 3 like 1
MECOM	Negative regulators	2122	MDS1 and EVI1 complex locus
MED12	Negative regulators	9968	mediator complex subunit 12
MED14	Negative regulators	9282	mediator complex subunit 14
MED23	Negative regulators	9439	mediator complex subunit 23
MED8	Negative regulators	112950	mediator complex subunit 8
METTL25	Negative regulators	84190	methyltransferase like 25
MFN1	Negative regulators	55669	mitofusin 1
MON2	Negative regulators	23041	MON2 homolog, regulator of endosome-to-Golgi trafficking
MPHOSPH8	Negative regulators	54737	M-phase phosphoprotein 8
MTA2	Negative regulators	9219	metastasis associated 1 family member 2
MTA3	Negative regulators	57504	metastasis associated 1 family member 3
NCKAP1	Negative regulators	10787	NCK associated protein 1
NCOA3	Negative regulators	8202	nuclear receptor coactivator 3
NCOR2	Negative regulators	9612	nuclear receptor corepressor 2
NCSTN	Negative regulators	23385	nicastrin
NEIL1	Negative regulators	79661	nei like DNA glycosylase 1
NFE2L2	Negative regulators	4780	nuclear factor, erythroid 2 like 2
NRAS	Negative regulators	4893	NRAS proto-oncogene, GTPase
NTRK2	Negative regulators	4915	neurotrophic receptor tyrosine kinase 2
NTRK3	Negative regulators	4916	neurotrophic receptor tyrosine kinase 3
NUF2	Negative regulators	83540	NUF2 component of NDC80 kinetochore complex
NUP98	Negative regulators	4928	nucleoporin 98
OGFOD1	Negative regulators	55239	2-oxoglutarate and iron dependent oxygenase domain containing 1
PAK1	Negative regulators	5058	p21 (RAC1) activated kinase 1
PAK2	Negative regulators	5062	p21 (RAC1) activated kinase 2
PAX5	Negative regulators	5079	paired box 5
PCBP3	Negative regulators	54039	poly(rC) binding protein 3
PCBP4	Negative regulators	57060	poly(rC) binding protein 4
PDS5A	Negative regulators	23244	PDS5 cohesin associated factor A
PEX1	Negative regulators	5189	peroxisomal biogenesis factor 1
PHF12	Negative regulators	57649	PHD finger protein 12
PHF8	Negative regulators	23133	PHD finger protein 8
PIGM	Negative regulators	93183	phosphatidylinositol glycan anchor biosynthesis class M
PIK3CA	Negative regulators	5290	phosphatidylinositol-4,5-bisphosphate 3-kinase catalytic subunit alpha
PIK3CB	Negative regulators	5291	phosphatidylinositol-4,5-bisphosphate 3-kinase catalytic subunit beta
PIK3CG	Negative regulators	5294	phosphatidylinositol-4,5-bisphosphate 3-kinase catalytic subunit gamma
PKN2	Negative regulators	5586	protein kinase N2
PPARG	Negative regulators	5468	peroxisome proliferator activated receptor gamma
PRDM11	Negative regulators	56981	PR/SET domain 11
PRDM5	Negative regulators	11107	PR/SET domain 5
PRDM8	Negative regulators	56978	PR/SET domain 8
PRKCI	Negative regulators	5584	protein kinase C iota
PRKRA	Negative regulators	8575	protein activator of interferon induced protein kinase EIF2AK2
PSMA3	Negative regulators	5684	proteasome subunit alpha 3
PTEN	Negative regulators	5728	phosphatase and tensin homolog
PTPN11	Negative regulators	5781	protein tyrosine phosphatase non-receptor type 11
PUM2	Negative regulators	23369	pumilio RNA binding family member 2
RACGAP1	Negative regulators	29127	Rac GTPase activating protein 1
RACK1	Negative regulators	10399	receptor for activated C kinase 1
RB1CC1	Negative regulators	9821	RB1 inducible coiled-coil 1
RBM25	Negative regulators	58517	RNA binding motif protein 25
RBMX	Negative regulators	27316	RNA binding motif protein X-linked
RET	Negative regulators	5979	ret proto-oncogene
RIPK1	Negative regulators	8737	receptor interacting serine/threonine kinase 1
RNASE12	Negative regulators	493901	ribonuclease A family member 12 (inactive)
RNF13-CHMP3	Negative regulators	/	/
RNF43	Negative regulators	54894	ring finger protein 43
RPS6KA4	Negative regulators	8986	ribosomal protein S6 kinase A4
RSF1	Negative regulators	51773	remodeling and spacing factor 1
RUVBL1	Negative regulators	8607	RuvB like AAA ATPase 1
SAMD3	Negative regulators	154075	sterile alpha motif domain containing 3
SASH1	Negative regulators	23328	SAM and SH3 domain containing 1
SCG5	Negative regulators	6447	secretogranin V
SETDB1	Negative regulators	9869	SET domain bifurcated histone lysine methyltransferase 1
SF3B1	Negative regulators	23451	splicing factor 3b subunit 1
SHOC2	Negative regulators	8036	SHOC2 leucine rich repeat scaffold protein
SIN3A	Negative regulators	25942	SIN3 transcription regulator family member A
SMARCA1	Negative regulators	6594	SWI/SNF related, matrix associated, actin dependent regulator of chromatin, subfamily a, member 1
SNRPD2	Negative regulators	6633	small nuclear ribonucleoprotein D2 polypeptide
SOX2	Negative regulators	6657	SRY-box 2
SP3	Negative regulators	6670	Sp3 transcription factor
SRC	Negative regulators	6714	SRC proto-oncogene, non-receptor tyrosine kinase
STAT3	Negative regulators	6774	signal transducer and activator of transcription 3
STIM1	Negative regulators	6786	stromal interaction molecule 1
SUPT7L	Negative regulators	9913	SPT7 like, STAGA complex gamma subunit
TAF1L	Negative regulators	138474	TATA-box binding protein associated factor 1 like
TAF2	Negative regulators	6873	TATA-box binding protein associated factor 2
TBC1D1B	Negative regulators	/	/
TDRKH	Negative regulators	11022	tudor and KH domain containing
TP53RK	Negative regulators	112858	TP53 regulating kinase
TPR	Negative regulators	7175	translocated promoter region, nuclear basket protein
TRIB3	Negative regulators	57761	tribbles pseudokinase 3
TRPM7	Negative regulators	54822	transient receptor potential cation channel subfamily M member 7
TSC1	Negative regulators	7248	TSC complex subunit 1
UBE2C	Negative regulators	11065	ubiquitin conjugating enzyme E2 C
UBE4B	Negative regulators	10277	ubiquitination factor E4B
UBR5	Negative regulators	51366	ubiquitin protein ligase E3 component n-recognin 5
UHMK1	Negative regulators	127933	U2AF homology motif kinase 1
UHRF2	Negative regulators	115426	ubiquitin like with PHD and ring finger domains 2
UNK	Negative regulators	85451	unk zinc finger
UNKL	Negative regulators	64718	unk like zinc finger
USP7	Negative regulators	7874	ubiquitin specific peptidase 7
USP8	Negative regulators	9101	ubiquitin specific peptidase 8
VPS13A	Negative regulators	23230	vacuolar protein sorting 13 homolog A
WWTR1	Negative regulators	25937	WW domain containing transcription regulator 1
XBP1	Negative regulators	7494	X-box binding protein 1
XIAP	Negative regulators	331	X-linked inhibitor of apoptosis
XPO1	Negative regulators	7514	exportin 1
XRN1	Negative regulators	54464	5'-3' exoribonuclease 1
ZC3H12A	Negative regulators	80149	zinc finger CCCH-type containing 12A
ZC3H12B	Negative regulators	340554	zinc finger CCCH-type containing 12B
ZC3H4	Negative regulators	23211	zinc finger CCCH-type containing 4

## Sheet: Table S10
Table S10. Prediction of potential immunomodulatory agents
id	RAS	KS score	RGES score	XSum score	MOA	Target	Phase
Irinotecan	8.12552	0.496575	0.381817	688.395	topoisomerase inhibitor	TOP1, TOP1MT	Launched
Clofibrate	6.64397	0.554905	0.1923	1661.79	PPAR receptor agonist	LPL, PPARA	Launched
Menadione	6.13136	0.381115	0.267463	152.436	mitochondrial DNA polymerase inhibitor, phosphatase inhibitor	AOX1, BGLAP, F10, F2, F7, F9, GGCX, NQO1, NQO2, PROC, PROS1, PROZ, VKORC1, VKORC1L1	Launched
Primaquine	5.80134	0.35538	0.287381	99.6684	antimalarial agent, DNA inhibitor	KRT7, NQO2	Launched
Hexestrol	5.07831	0.341815	0.26681	63.5942	synthetic estrogen	AKR1C1, ESR1, ESR2	Launched
Quercetin	4.92445	0.331665	0.267329	60.5082	polar auxin transport inhibitor	ATP5A1, ATP5B, ATP5C1, HCK, HIBCH, PIK3CG, PIM1, STK17B, UGT3A1	Launched
Hycanthone	4.68825	0.32276	0.23353	62.0926	RNA synthesis inhibitor	/	Launched
Trifluridine	4.43297	0.343135	0.196517	68.0778	DNA directed DNA polymerase inhibitor, thymidylate synthase inhibitor	TYMS	Launched
Resveratrol	4.4034	0	0.309129	91.9214	cytochrome P450 inhibitor, SIRT activator	CSNK2A1, NQO2, PTGS1, PTGS2	Launched
Phenoxybenzamine	4.34486	0.38027	0.111102	185.751	adrenergic receptor antagonist	ADRA1A, ADRA1B, ADRA1D, ADRA2A, ADRA2B, ADRA2C, ADRB2, CALM1	Launched
Propofol	4.33819	0.33794	0.216839	51.5946	benzodiazepine receptor agonist	FAAH, GABRA1, GABRA2, GABRA3, GABRA4, GABRA5, GABRA6, GABRB1, GABRB2, GABRB3, GABRD, GABRE, GABRG1, GABRG2, GABRG3, GABRP, GABRQ, SCN2A, SCN4A	Launched
Ciclopirox	4.266	0.297105	0.198825	62.4223	membrane integrity inhibitor	ATP1A1	Launched
Monobenzone	4.25181	0.33882	0.182749	81.8774	melanin inhibitor	TYR	Launched
Sulconazole	4.00833	0.299435	0.222638	33.5378	sterol demethylase inhibitor	/	Launched
Dipyridamole	3.97635	0.295665	0.216798	38.8755	phosphodiesterase inhibitor	ADA, PDE10A, PDE1A, PDE1B, PDE1C, PDE2A, PDE3A, PDE3B, PDE4A, PDE4B, PDE4C, PDE4D, PDE5A, PDE6A, PDE6B, PDE6C, PDE6D, PDE6G, PDE6H, PDE7A, PDE7B, PDE8A, PDE8B, PDE9A, SLC29A1	Launched
Felodipine	3.97515	0.271835	0.186981	53.6262	calcium channel blocker	CACNA1C, CACNA1D, CACNA1F, CACNA1H, CACNA1S, CACNA2D1, CACNA2D2, CACNB2, CALM1, CFTR, NR3C2, PDE1A, PDE1B, TNNC1, TNNC2	Launched
Genistein	3.96886	0.25487	0.230232	49.2407	tyrosine kinase inhibitor	CFTR, ESR1, ESR2, ESRRA, ESRRB, ESRRG, NCOA1, NCOA2, PPARG, PTK2B, TOP2A, TRPC5	Phase 2/Phase 3
Ebselen	3.89469	0.286145	0.235732	29.3298	cyclooxygenase inhibitor, glutathione peroxidase agonist, H+/K+-ATPase inhibitor, nitric oxide synthase inhibitor	ALB	Phase 2/Phase 3
Naloxone	3.82502	0.277005	0.245992	28.3794	opioid receptor antagonist	CREB1, ESR1, OPRD1, OPRK1, OPRM1, TLR4	Launched
Lynestrenol	3.80023	0.306175	0.170877	57.2511	progestogen hormone	/	Launched
Cinchocaine	3.79427	0.279175	0.236711	27.1892	sodium channel blocker	CALM1, SCN10A, SCN5A	Launched
Vidarabine	3.7778	0.315575	0.194123	40.9992	antiviral	ADA	Launched
Promazine	3.70501	0.29218	0.215798	27.9574	dopamine receptor antagonist	ADRA1A, ADRA1B, ADRA1D, CHRM1, CHRM2, CHRM3, CHRM4, CHRM5, DRD1, DRD2, DRD3, DRD4, HRH1, HTR2A, HTR2C	Launched
Camptothecin	3.6936	0	0.220826	522.115	topoisomerase inhibitor	TOP1	Phase 3
Glipizide	3.62543	0.28425	0.23549	20.9957	sulfonylurea	ABCC8, KCNJ10, KCNJ11, PPARG	Launched
Pimethixene	3.59161	0.29007	0.222031	21.3726	antihistamine	/	Launched
Pioglitazone	3.40684	0.267645	0.184266	35.9971	insulin sensitizer, PPAR receptor agonist	PPARG, TRPM3	Launched
Doxazosin	3.39655	0.27088	0.253449	8.56243	adrenergic receptor antagonist	ADRA1A, ADRA1B, ADRA1D, KCNH2, KCNH6, KCNH7	Launched
Spiperone	3.25277	0.240335	0.174204	37.0539	dopamine receptor antagonist	ADRA1A, ADRA1B, ADRA1D, DRD1, DRD2, DRD3, DRD4, DRD5, HTR1A, HTR1D, HTR2A, HTR2B, HTR2C, HTR6, HTR7	Launched
Medrysone	3.13784	0.27317	0.0946871	64.1011	glucocorticoid receptor agonist	NR3C1	Launched
Alfaxalone	3.1317	0.283865	0.200586	13.8891	chloride channel agonist, benzodiazepine receptor agonist	GABBR1	Launched
Ribavirin	3.13158	0.26974	0.205939	20.3162	antiviral	ADK, ENPP1, IMPDH1, IMPDH2, NT5C2	Launched
Carbachol	3.08845	0.260775	0.230274	11.7368	cholinergic receptor agonist	CHRM1, CHRM2, CHRM3, CHRM4, CHRM5, CHRNA2	Launched
Clomipramine	3.04142	0.26094	0.207588	20.2664	serotonin transporter (SERT) inhibitor	GSTP1, HTR2A, HTR2B, HTR2C, SLC6A2, SLC6A3, SLC6A4	Launched
Nitrendipine	3.01023	0.26175	0.204682	19.4804	calcium channel blocker	CACNA1C, CACNA1D, CACNA1H, CACNA1S, CACNA2D1, CACNA2D2, CACNB2, CACNG1, KCNN4	Launched
Luteolin	2.93763	0	0.270463	32.5464	glucosidase inhibitor	TOP1	Phase 2
Minoxidil	2.91201	0.250125	0.174106	23.7109	KATP activator, Kir6 channel (KATP) activator, vasodilator	ABCC9, KCNJ1, KCNJ10, KCNJ11, KCNJ8, PTGS1	Launched
Chlorambucil	2.82841	0.26984	0.159374	21.806	DNA inhibitor	/	Launched
Ergocalciferol	2.80838	0.265585	0.200515	10.6332	vitamin analog	VDR	Launched
Vancomycin	2.76436	0.235915	0.130778	31.4284	bacterial cell wall synthesis inhibitor	/	Launched
Nilutamide	2.72644	0.2339	0.150679	24.7881	androgen receptor antagonist	AR	Launched
Testosterone	2.68445	0.242905	0.177626	16.1817	androgen receptor agonist	AR	Launched
Tracazolate	2.68169	0.26168	0.208681	6.85259	GABA receptor modulator	GABRA1	Phase 2
Methyldopa	2.63411	0.25367	0.15529	19.3335	adrenergic receptor agonist	ADRA2A, ADRA2B, ADRA2C, DDC	Launched
Bupropion	2.57907	0.24975	0.161791	14.6175	dopamine uptake inhibitor	CHRNA3, SLC6A2, SLC6A3	Launched
Sulfanilamide	2.51862	0.220595	0.107595	33.7666	carbonic anhydrase inhibitor	CYP2C19, CYP2C9, CYP2D6, CYP2E1, CYP3A4	Launched
Fluoxetine	2.47507	0.228195	0.138087	20.1486	selective serotonin reuptake inhibitor (SSRI)	ANO1, HTR2B, SLC6A4	Launched
Mesalazine	2.47148	0	0.130879	38.1781	cyclooxygenase inhibitor, lipoxygenase inhibitor, prostanoid receptor antagonist	ALOX5, CHUK, IKBKB, MPO, PPARG, PTGS1, PTGS2	Launched
Thiocolchicoside	2.46996	0.21481	0.123296	21.9242	GABA receptor antagonist	GABRA1, GABRB2, GABRG2, GLRA1, GLRB	Launched
Cloperastine	2.46789	0	0.216953	50.0072	antitussive	/	Launched
Fluocinonide	2.46023	0.24159	0.219525	-0.487188	glucocorticoid receptor agonist	NR3C1, SERPINA6, SMO	Launched
Nortriptyline	2.45457	0.2537	0.208249	0.994712	tricyclic antidepressant	ADRA1A, ADRA1B, ADRA1D, ADRA2A, ADRA2B, ADRA2C, ADRB1, ADRB2, ADRB3, CHRM1, CHRM2, CHRM3, CHRM4, CHRM5, DRD2, HRH1, HTR1A, HTR2A, HTR2C, HTR6, KCNJ10, PGRMC1, SIGMAR1, SLC6A2, SLC6A4	Launched
Vorinostat	2.40388	0	-0.00423056	328.829	HDAC inhibitor	HDAC1, HDAC10, HDAC11, HDAC2, HDAC3, HDAC5, HDAC6, HDAC8, HDAC9	Launched
Selegiline	2.37549	0.23248	0.175761	10.3866	monoamine oxidase inhibitor	MAOA, MAOB	Launched
Neomycin	2.37085	0.221355	0.101114	25.873	bacterial 30S ribosomal subunit inhibitor	CXCR4	Launched
Flupentixol	2.36748	0.223595	0.141963	16.2899	dopamine receptor antagonist	ADRA1A, CHRM1, DRD1, DRD2, DRD3, DRD5, HTR2A	Launched
Metolazone	2.36655	0.225315	0.159229	13.7105	carbonic anhydrase inhibitor	SLC12A3	Launched
Midecamycin	2.35075	0	0.163777	50.4905	protein synthesis inhibitor	/	Launched
Fenoprofen	2.34484	0.23816	0.0917348	24.4352	prostaglandin inhibitor	PTGS1, PTGS2, SLC5A8	Launched
Oxybenzone	2.30451	0.20965	0.160196	14.9922	lipase inhibitor	LIPE	Launched
Promethazine	2.26421	0.268935	0.103669	12.6361	histamine receptor antagonist	ADRA1A, CALM1, CHRM1, CHRM2, CHRM3, CHRM4, CHRM5, DRD2, HRH1, HTR2A	Launched
Bezafibrate	2.26342	0.21845	0.174668	11.519	PPAR receptor agonist	PPARA, PPARD, PPARG	Launched
Spironolactone	2.2513	0.230815	0.0351229	41.3761	mineralocorticoid receptor antagonist	AR, CACNA1A, CACNA1B, CACNA1C, CACNA1D, CACNA1F, CACNA1G, CACNA1H, CACNA1I, CACNA1S, CACNA2D1, CACNA2D2, CACNA2D3, CACNB1, CACNB2, CACNB3, CACNB4, CACNG1, CYP11B2, NR3C1, NR3C2, PGR, SHBG	Launched
Methotrexate	2.217	0	0.128233	82.9166	dihydrofolate reductase inhibitor	DHFR	Launched
Metoprolol	2.21186	0.231545	0.149497	9.88635	adrenergic receptor antagonist	ADRB1, ADRB2	Launched
Cotinine	2.18897	0.24843	0.0644874	18.2521	nicotine metabolite	/	Phase 2
Clorgiline	2.16159	0	0.211667	22.5618	monoamine oxidase inhibitor	MAOA	Phase 2
Azlocillin	2.14915	0.20764	0.189693	7.69013	bacterial cell wall synthesis inhibitor	/	Launched
Bepridil	2.1398	0	0.115555	43.3486	calcium channel blocker	ATP1A1, CACNA1A, CACNA1H, CACNA2D2, CALM1, KCNQ1, KCNQ4, PDE1A, PDE1B, TNNC1	Launched
Doxorubicin	2.09922	0	0.0908306	209.527	topoisomerase inhibitor	TOP2A	Launched
Ticlopidine	2.08619	0.21612	0.117702	13.2368	purinergic receptor antagonist	P2RY12	Launched
Demeclocycline	2.08049	0.228265	0.170062	3.98461	bacterial 30S ribosomal subunit inhibitor	/	Launched
Succinylsulfathiazole	2.06241	0.23624	0.0541556	19.3052	dihydrofolate reductase inhibitor	DHFR	Phase 2
Econazole	2.04429	0	0.178655	37.3549	lanosterol demethylase inhibitor, sterol demethylase inhibitor	CYP51A1, NPY1R, NPY2R, TRPM2, TRPV5	Launched
Cefalonium	2.04254	0.19574	0.198514	4.07164	bacterial cell wall synthesis inhibitor	/	Launched
Profenamine	2.03858	0.219085	0.0259043	31.3621	butyrylcholinesterase inhibitor, cholinergic receptor antagonist	CHRM1, CHRM2, GRIN3A	Launched
Progesterone	2.03169	0.188435	0.151747	11.0197	progesterone receptor agonist	CATSPER1, CATSPER2, CATSPER3, CATSPER4, CYP17A1, ESR1, NR3C2, OPRK1, PGR, TRPC5	Launched
Cyproheptadine	2.01324	0	0.135563	40.4471	histamine receptor antagonist	ADRA1A, ADRA1B, ADRA1D, CHRM1, CHRM2, CHRM3, HRH1, HTR2A, HTR2C, HTR6, HTR7	Launched
Ethisterone	1.98267	0.20451	0.061427	14.2636	progestogen hormone	TYR	Launched
Benserazide	1.97818	0	0.048385	38.7295	DOPA decarboxylase inhibitor	DDC	Launched
Ticarcillin	1.97403	0	0.177935	42.2128	lactamase inhibitor	/	Launched
Sulfabenzamide	1.97068	0	0.226691	4.7747	bacterial antifolate	/	Launched
Prochlorperazine	1.96689	0	0.0603061	21.1132	dopamine receptor antagonist	DRD1, DRD2, DRD3, DRD4	Launched
Aminophylline	1.96548	0.22838	0.126903	8.79494	adenosine receptor antagonist	ADORA1, ADORA2A, ADORA2B, ADORA3, HDAC2, PDE3A, PDE3B, PDE4A, PDE4B, PDE4C, PDE4D	Launched
Betaxolol	1.96548	0.233205	0.0518894	11.893	adrenergic receptor antagonist	ADRB1, ADRB2	Launched
Guanethidine	1.96302	0.2088	0.133983	8.0243	adrenergic inhibitor	SLC6A2	Launched
Verapamil	1.962	0	0.0428879	33.027	calcium channel blocker	CACNA1A, CACNA1B, CACNA1C, CACNA1D, CACNA1F, CACNA1G, CACNA1I, CACNA1S, CACNB1, CACNB2, CACNB3, CACNB4, CYP3A4, KCNA10, KCNA7, KCNH2, KCNJ11, NALCN, SCN5A, SLC29A4, SLC6A4	Launched
Acetohexamide	1.94429	0.18845	0.0823966	12.711	ATP channel blocker	ABCC8, KCNJ1, KCNJ10, KCNJ11	Launched
Protriptyline	1.94214	0.247095	0.168727	-18.5206	tricyclic antidepressant	SLC6A2, SLC6A4	Launched
Probenecid	1.9393	0.2136	0.100069	11.6824	uricosuric blocker	PANX1, SLC22A11, SLC22A6, SLC22A8, SLCO1C1	Launched
Mestranol	1.93707	0.235755	-0.000902322	31.184	estrogen receptor agonist	ESR1	Launched
Xamoterol	1.9308	0.221975	0.180565	-2.10195	adrenergic receptor agonist	ADRB1	Phase 3
Thiostrepton	1.91798	0	0.185123	29.8413	FOXM1 inhibitor, protein synthesis inhibitor	FOXM1	Launched
Furaltadone	1.88823	0.208345	0.0972993	10.8054	bacterial DNA inhibitor	/	Launched
Hexylcaine	1.85276	0.2199	0.0837582	10.0768	sodium channel blocker	SCN10A, SCN5A	Launched
Chlorpromazine	1.85076	0	0.0367868	31.866	dopamine receptor antagonist	ADRA1A, ADRA1B, ADRA1D, ADRA2A, ADRA2B, ADRA2C, CALM1, CHRM1, CHRM3, DRD1, DRD2, DRD3, DRD4, DRD5, HRH1, HRH4, HTR1A, HTR2A, HTR2B, HTR2C, HTR6, HTR7, KCNH2, ORM1, ORM2, SMPD1, TRPC5	Launched
Daunorubicin	1.84796	0	0.143519	65.2906	RNA synthesis inhibitor, topoisomerase inhibitor	TOP2A, TOP2B	Launched
Pimozide	1.82778	0	0.151666	22.5372	dopamine receptor antagonist	CACNA1I, CALM1, DRD1, DRD2, DRD3, DRD4, DRD5, HRH1, HTR1A, HTR2A, KCNA10, KCNH2	Launched
Pyrimethamine	1.82719	0.250565	-0.0172496	29.3245	dihydrofolate reductase inhibitor	DHFR, SLC47A1	Launched
Hesperetin	1.8114	0	0.148402	22.0416	ACAT inhibitor	DGAT1, MTTP, SOAT1, SOAT2	Launched
Bromopride	1.79182	0	0.147821	28.5918	dopamine receptor antagonist	DRD2	Launched
Semustine	1.78045	0.268645	-0.00131194	17.1745	DNA alkylating agent	/	Phase 3
Bumetanide	1.77705	0.225265	0.0369591	11.7768	solute carrier family member inhibitor	CFTR, GPR35, SLC12A1, SLC12A2, SLC12A4, SLC12A5	Launched
Prednicarbate	1.77587	0.191625	0.15569	3.29654	phospholipase activator	NR3C1, PLA2G1B	Launched
Isoconazole	1.77152	0	0.0601751	27.9948	fungal lanosterol demethylase inhibitor	CYP17A1	Launched
Papaverine	1.76825	0	0.131995	26.1995	phosphodiesterase inhibitor	PDE10A, PDE4B, PDE5A	Launched
Ondansetron	1.7672	0.203445	0.155814	1.05187	serotonin receptor antagonist	HTR1A, HTR1B, HTR3A, HTR3B, HTR4, OPRM1	Launched
Diloxanide	1.74886	0	0.218791	12.0091	protein synthesis inhibitor	/	Launched
Etoposide	1.74296	0	0.00325284	68.85	topoisomerase inhibitor	TOP2A, TOP2B	Launched
Prednisolone	1.74168	0	0.0960712	8.38825	glucocorticoid receptor agonist	NR3C1, NR3C2, SERPINA6	Launched
Cefixime	1.71148	0.190305	0.142206	3.01617	bacterial cell wall synthesis inhibitor	/	Launched
Oxantel	1.70544	0.196345	0.144428	1.55362	anthelmintic agent	/	Phase 3
Cefepime	1.68395	0.21362	0.157136	-5.98249	bacterial cell wall synthesis inhibitor	/	Launched
Amantadine	1.67423	0	0.0407159	16.8413	glutamate receptor antagonist	DRD2, GRIN2A, GRIN2B, GRIN2C, GRIN2D, GRIN3A	Launched
Amoxapine	1.67342	0	0.194614	1.95861	norepinephrine reputake inhibitor	ADRA1A, ADRA1B, ADRA1D, ADRA2A, ADRA2B, ADRA2C, CHRM1, CHRM2, CHRM3, CHRM4, CHRM5, DRD1, DRD2, DRD3, DRD4, DRD5, GABRA1, GABRA2, GABRA3, GABRA4, GABRA5, GABRA6, GABRB1, GABRB2, GABRB3, GABRD, GABRE, GABRG1, GABRG2, GABRG3, GABRP, GABRQ, HRH1, HRH4, HTR1A, HTR1B, HTR2A, HTR2B, HTR2C, HTR3A, HTR6, HTR7, SLC6A2, SLC6A3, SLC6A4	Launched
Loperamide	1.65759	0.22766	0.0545075	6.96833	opioid receptor agonist	CACNA1A, CALM1, OPRD1, OPRK1, OPRM1, POMC	Launched
Tolmetin	1.65457	0.19633	0.127835	0.530458	cyclooxygenase inhibitor	PTGS1, PTGS2	Launched
Bisoprolol	1.6497	0	0.0470013	9.76625	adrenergic receptor antagonist	ADRB1, ADRB2	Launched
Tranylcypromine	1.64823	0.21858	0.16787	-13.5189	monoamine oxidase inhibitor	KDM1A, MAOA, MAOB	Launched
Amitriptyline	1.6459	0	0.0353491	12.2232	norepinephrine inhibitor, norepinephrine reuptake inhibitor, serotonin receptor antagonist, serotonin鈥搉orepinephrine reuptake inhibitor (SNRI)	ADRA1A, ADRA1B, ADRA1D, ADRA2A, ADRB1, ADRB2, ADRB3, CHRM1, CHRM2, CHRM3, CHRM4, CHRM5, HRH1, HRH2, HRH4, HTR1A, HTR1B, HTR1D, HTR2A, HTR2C, HTR6, HTR7, KCNA1, KCND2, KCND3, KCNQ2, KCNQ3, NTRK1, NTRK2, OPRD1, OPRK1, OPRM1, SIGMAR1, SLC6A2, SLC6A4	Launched
Cimetidine	1.62128	0	0.0419714	27.4084	histamine receptor antagonist	HRH2, SLC29A4, SLC47A1, SLC47A2	Launched
Benzylpenicillin	1.60492	0	0.133529	43.4096	penicillin binding protein inhibitor	/	Launched
Dienestrol	1.58879	0	0.132525	40.9207	estrogen receptor agonist	ESR1	Launched
Oxybuprocaine	1.58295	0.195605	0.0241533	13.7059	local anesthetic	SCN10A	Launched
Ceforanide	1.5785	0.21404	-0.0311442	26.3051	penicillin binding protein inhibitor	/	Launched
Nitrofurantoin	1.57222	0.169975	0.0238492	14.3856	DNA inhibitor	/	Launched
Lasalocid	1.56735	0.230935	0.0238553	6.04175	bacterial permeability inducer	/	Launched
Fenbufen	1.56383	0.17879	0.129393	-0.114997	cyclooxygenase inhibitor	PTGS1, PTGS2	Launched
Trifluoperazine	1.56178	0	-0.000954254	36.0311	dopamine receptor antagonist	ADRA1A, CALM1, CALY, DRD2, DRD4, HRH1, HTR2A, HTR2C, S100A4, TNNC1	Launched
Danazol	1.55833	0	0.0319323	30.9657	estrogen receptor antagonist, progesterone receptor agonist	AR, CCL2, ESR1, GNRHR, GNRHR2, PGR	Launched
Orlistat	1.55082	0.21347	-0.0452457	26.796	lipase inhibitor	CNR1, DAGLA, DAGLB, FASN, LIPF, PNLIP	Launched
Estradiol	1.54584	0.21861	-0.0112048	21.4617	estrogen receptor agonist	ESR1, ESR2, GPER1, KCNMA1, NR1I2	Launched
Pargyline	1.5359	0	0.182029	-0.121005	monoamine oxidase inhibitor	MAOA, MAOB	Launched
Rimexolone	1.53256	0.246175	0.0778788	-1.88966	glucocorticoid receptor agonist	NR3C1, SERPINA6	Launched
Chlorprothixene	1.52475	0	0.00889898	31.8473	dopamine receptor antagonist	CHRM1, CHRM2, CHRM3, CHRM4, CHRM5, DRD1, DRD2, DRD3, HRH1, HTR2A, HTR2B, HTR2C	Launched
Nifenazone	1.51501	0	0.0390069	9.70043	analgesic agent	/	Launched
Gabapentin	1.50264	0.210535	0.0164512	12.4178	calcium channel blocker	ADORA1, CACNA1A, CACNA1B, CACNA1C, CACNA1D, CACNA1E, CACNA1F, CACNA1G, CACNA1H, CACNA1I, CACNA1S, CACNA2D1, CACNA2D2, CACNA2D3, CACNA2D4, CACNB1, CACNB2, CACNB3, CACNB4, CACNG1, CACNG2, CACNG3, CACNG4, CACNG5, CACNG6, CACNG7, CACNG8, GRIN1, GRIN2A, GRIN2B, GRIN2C, GRIN2D, GRIN3A, GRIN3B	Launched
Budesonide	1.4962	0	0.125136	15.8367	glucocorticoid receptor agonist	NR3C1	Launched
Mitoxantrone	1.49473	0	0.117101	44.2239	topoisomerase inhibitor	TOP2A	Launched
Pentoxifylline	1.482	0	0.0293909	12.0806	phosphodiesterase inhibitor	ADORA1, ADORA2A, ADORA2B, ADRA2B, NT5E, PDE10A, PDE1A, PDE1B, PDE1C, PDE2A, PDE3A, PDE3B, PDE4A, PDE4B, PDE4C, PDE4D, PDE5A, PDE6A, PDE6B, PDE6C, PDE6D, PDE6G, PDE6H, PDE7A, PDE7B, PDE8A, PDE8B, PDE9A, TNF	Launched
Tetracaine	1.47958	0.18988	0.102683	-0.393651	membrane integrity inhibitor	SCN10A, SCN11A, SCN1A, SCN2A, SCN3A, SCN4A, SCN5A, SCN7A, SCN8A, SCN9A	Launched
Chlortetracycline	1.47844	0	0.0263794	25.2123	protein synthesis inhibitor	/	Launched
Gliclazide	1.47646	0	0.0835016	20.6561	ATP channel blocker, insulin secretagogue	ABCC8, VEGFA	Launched
Roxithromycin	1.47616	0.2237	0.0411392	3.88078	bacterial 50S ribosomal subunit inhibitor	ABCB1, MLNR	Launched
Perphenazine	1.44773	0	0.0567497	11.538	dopamine receptor antagonist	CALM1, DRD1, DRD2, HRH1, HTR2A, HTR2C, HTR6, HTR7	Launched
Noretynodrel	1.4445	0.219915	0.0158191	6.12834	progestogen hormone	PGR	Launched
Khellin	1.44267	0	0.0786815	8.80864	vasodilator	/	Phase 2
Trimipramine	1.43308	0	0.0958368	41.6687	norepinephrine reputake inhibitor, tricyclic antidepressant	ADRA1A, ADRA1B, ADRA2A, ADRA2B, ADRB1, ADRB2, ADRB3, CHRM1, CHRM2, CHRM3, CHRM4, CHRM5, DRD1, DRD2, DRD5, HRH1, HTR1A, HTR1D, HTR2A, HTR2C, HTR3A, SLC6A2, SLC6A3, SLC6A4	Launched
Ivermectin	1.43013	0	0.0186292	22.4256	benzodiazepine receptor agonist	CHRNA7, GABRB3, GLRA3, P2RX7	Launched
Cyclizine	1.42834	0	0.0552779	27.0337	histamine receptor modulator	HRH1, SULT1E1	Launched
Oxybutynin	1.42203	0	0.0194224	25.1327	acetylcholine receptor antagonist	CHRM1, CHRM2, CHRM3	Launched
Flunisolide	1.4166	0.213715	0.035838	3.78843	cytochrome P450 inhibitor	NR3C1	Launched
Diltiazem	1.41141	0.194865	0.117501	-7.2897	calcium channel blocker	CACNA1C, CACNA1S, CACNA2D1, CACNG1, HTR3A, KCNA5	Launched
Vinpocetine	1.41122	0.172585	0.154726	-12.1219	phosphodiesterase inhibitor, sodium channel blocker	PDE1A, PDE1C	Launched
Omeprazole	1.40691	0	0.179066	7.56419	ATPase inhibitor	ATP4A, CLCN2	Launched
Oxaprozin	1.40284	0	-0.0086071	30.3775	cyclooxygenase inhibitor	PTGS1, PTGS2	Launched
Naftidrofuryl	1.39454	0	0.0116226	16.537	adrenergic receptor antagonist	/	Launched
Ethotoin	1.38652	0	0.16621	7.1982	hydantoin antiepileptic	SCN10A, SCN11A, SCN1A, SCN2A, SCN3A, SCN4A, SCN5A, SCN7A, SCN8A, SCN9A	Launched
Tolazamide	1.38011	0.20559	0.049758	2.14076	ATP channel blocker	ABCC8, KCNJ1, KCNJ10, KCNJ11	Launched
Haloperidol	1.37774	0	0.0213328	6.10937	dopamine receptor antagonist	DRD1, DRD2, DRD3, DRD4, DRD5, GRIN2B, HRH1, HTR1A, HTR1D, HTR2A, HTR2B, HTR7, KCNH1	Launched
Ioversol	1.3371	0.19303	0.00106534	11.6926	radiopaque medium	/	Launched
Tropicamide	1.33121	0	0.0631925	26.1269	acetylcholine receptor antagonist	CHRM1, CHRM2, CHRM3, CHRM4	Launched
Atovaquone	1.32432	0	0.0674286	28.9192	mitochondrial electron transport inhibitor	DHODH	Launched
Zidovudine	1.3243	0	0.0356918	12.4286	nucleoside reverse transcriptase inhibitor	TERT	Launched
Nystatin	1.32018	0	0.047123	37.3589	fungal ergosterol inhibitor	/	Launched
Norfloxacin	1.3145	0	0.0177642	10.8493	bacterial DNA gyrase inhibitor	TOP2A	Launched
Thalidomide	1.2898	0	0.00899625	8.65781	tumor necrosis factor production inhibitor	CRBN, FGFR2, NFKB1, ORM1, ORM2, PTGS2, TNF	Launched
Butoconazole	1.28795	0.200235	-0.00348149	11.0563	bacterial cell wall synthesis inhibitor	/	Launched
Ornidazole	1.28379	0.17893	0.00967516	4.6664	antiprotozoal agent	/	Launched
Tetraethylenepentamine	1.2817	0	0.0589474	0.0479573	superoxide dismutase inhibitor	SOD1, SOD2	Phase 2/Phase 3
Lidoflazine	1.28028	0.187345	0.102148	-9.42297	calcium channel blocker	SCN1A, SCN3A, SLC29A1	Launched
Loxapine	1.27589	0	0.0130574	16.3395	dopamine receptor antagonist, serotonin receptor antagonist	ADRA1A, ADRA1B, ADRA2A, ADRA2B, ADRA2C, ADRB1, CHRM1, CHRM2, CHRM3, CHRM4, CHRM5, DRD1, DRD2, DRD3, DRD4, DRD5, HRH1, HRH2, HRH4, HTR1A, HTR1B, HTR1D, HTR1E, HTR2A, HTR2C, HTR3A, HTR5A, HTR6, HTR7, SLC6A2, SLC6A3, SLC6A4	Launched
Metyrapone	1.26945	0	0.102447	22.3703	cytochrome P450 inhibitor	CYP11B1	Launched
Riboflavin	1.26333	0	0.0926622	10.5503	vitamin B2	BLVRB, RFK	Launched
Iloprost	1.25599	0	-0.101024	34.9108	platelet aggregation inhibitor, prostanoid receptor agonist	PDE4A, PDE4B, PDE4C, PDE4D, PLAT, PTGDR, PTGER1, PTGER2, PTGER3, PTGER4, PTGFR, PTGIR, TBXA2R	Launched
Lomustine	1.25465	0	0.0285311	55.2482	DNA synthesis inhibitor	STMN4	Launched
Bambuterol	1.24804	0	0.0167716	7.43058	adrenergic receptor agonist	ADRB2, BCHE	Launched
Tiratricol	1.24699	0	-0.0126246	31.2442	thyroid hormone stimulant	THRA, THRB	Launched
Fluorometholone	1.24478	0	0.0550391	28.4008	glucocorticoid receptor agonist	NR3C1	Launched
Cyanocobalamin	1.23411	0	0.114666	-0.546355	methylmalonyl CoA mutase stimulant, vitamin B	MMAA, MMACHC, MTHFR, MTR, MTRR, MUT	Launched
Novobiocin	1.23187	0	0.0850179	-6.38719	bacterial DNA gyrase inhibitor	/	Launched
Sulfasalazine	1.23037	0	-0.00513596	11.6888	cyclooxygenase inhibitor	ACAT1, ALOX5, CHUK, IKBKB, PLA2G1B, PPARG, PTGS1, PTGS2, SLC46A1, SLC7A11, TBXAS1	Launched
Clotrimazole	1.22397	0	0.149057	-9.95252	cytochrome P450 inhibitor, imidazoline receptor ligand	CYP3A4, KCNN4, NR1I2, NR1I3, TRPM2, TRPM4, TRPM8	Launched
Physostigmine	1.22239	0	0.132497	1.25857	cholinesterase inhibitor	ACHE, BCHE	Launched
Azathioprine	1.22164	0	0.0268584	2.34285	dehydrogenase inhibitor	HPRT1, IMPDH1, PPAT	Launched
Bucladesine	1.21229	0	0.144949	-13.8272	adenosine receptor agonist, cAMP stimulant	PRKACA	Launched
Hexetidine	1.21181	0	-0.0241308	47.2222	local anesthetic	/	Launched
Sulfadiazine	1.19711	0	0.0190395	11.7619	bacterial antifolate	/	Launched
Sulfacetamide	1.19709	0	0.00945676	13.3231	PABA antagonist	/	Launched
Benperidol	1.19264	0	0.158294	2.0257	dopamine receptor antagonist	DRD2	Launched
Pinacidil	1.18984	0	0.152871	2.79794	ATP channel activator, potassium channel activator	ABCC8, ABCC9	Launched
Vanoxerine	1.17625	0	0.0333129	3.78423	dopamine uptake inhibitor	SLC6A3	Phase 3
Methocarbamol	1.16849	0	0.0833978	8.33761	muscle relaxant	CA1	Launched
Cefotetan	1.1682	0	0.057457	-0.61913	bacterial cell wall synthesis inhibitor	/	Launched
Dacarbazine	1.16216	0	0.100096	3.76546	DNA alkylating agent	PGD, POLA2	Launched
Pregnenolone	1.15859	0	0.0578101	16.502	glutamate receptor modulator	CYP17A1, SULT2B1	Launched
Carbamazepine	1.14917	0	-0.000896339	8.05609	carboxamide antiepileptic	SCN10A, SCN11A, SCN1A, SCN2A, SCN3A, SCN4A, SCN5A, SCN7A, SCN8A, SCN9A	Launched
Dapsone	1.14752	0	0.0165507	6.33625	bacterial antifolate	DHFR	Launched
Acepromazine	1.13688	0	0.183704	-13.7277	dopamine receptor antagonist	ADRA1A, ADRA1B, DRD1, DRD2, HTR1A, HTR2A	Launched
Piracetam	1.13635	0	0.122379	0.176215	acetylcholine receptor agonist	GRIA1, GRIA2, GRIA3, GRIA4	Launched
Ronidazole	1.1338	0	0.0799813	23.7775	antiprotozoal agent	/	Launched
Fursultiamine	1.13185	0	0.13802	10.528	vitamin B	/	Launched
Pentamidine	1.12685	0	-0.0126135	10.8436	anti-pneumocystis agent	TRDMT1	Launched
Propylthiouracil	1.12609	0	0.0229006	28.9169	thyroid peroxidase inhibitor	DIO1, TPO	Launched
Imipenem	1.1245	0	0.00845132	10.5177	bacterial cell wall synthesis inhibitor	/	Launched
Mebendazole	1.12217	0	0.0348066	17.7167	tubulin polymerization inhibitor	TUBA1A, TUBB, TUBB4B	Launched
Sulfamerazine	1.12193	0	0.174536	-8.76377	bacterial antifolate	/	Launched
Apramycin	1.12051	0	0.106264	12.6803	bacterial 30S ribosomal subunit inhibitor	/	Launched
Drofenine	1.1156	0	0.0442313	24.541	/	/	Launched
Chlorcyclizine	1.11188	0	0.0072043	24.4762	histamine receptor antagonist	HRH1	Launched
Fluphenazine	1.10273	0	-0.00229327	6.76051	dopamine receptor antagonist	CALM1, DRD1, DRD2, DRD5, HRH1, HTR2A, HTR6, HTR7	Launched
Ribostamycin	1.09975	0	-0.00216421	37.7992	bacterial 30S ribosomal subunit inhibitor	/	Launched
Cyclobenzaprine	1.0994	0	-0.00506655	9.33937	adrenergic receptor agonist, serotonin receptor agonist	HTR2A	Launched
Miconazole	1.09195	0	-0.0053878	16.7189	bacterial cell wall synthesis inhibitor	KCNH2, KCNH6, KCNH7, KCNMA1, KCNMB1, KCNMB2, KCNMB3, KCNMB4, KCNN1, KCNN2, KCNN3, KCNN4, NOS2, NOS3, TRPM2, TRPV5	Launched
Prazosin	1.08342	0	0.0248274	-0.178215	adrenergic receptor antagonist	ADRA1A, ADRA1B, ADRA1D, ADRA2A, ADRA2B, ADRA2C, KCNH2, KCNH6, KCNH7	Launched
Azacitidine	1.07719	0	0.0648235	19.623	DNA methyltransferase inhibitor	DNMT1, DNMT3A	Launched
Triflusal	1.07376	0	0.138942	-3.42505	cyclooxygenase inhibitor, platelet aggregation inhibitor, thromboxane synthase inhibitor	NFKB1, NOS2, PDE10A, PTGS1	Launched
Niclosamide	1.07234	0	-0.209523	48.6653	DNA replication inhibitor, STAT inhibitor	STAT3	Launched
Phenazopyridine	1.06329	0	0.0426516	17.0168	local anesthetic	SCN1A	Launched
Tetracycline	1.06077	0	-0.00102291	6.55625	bacterial 30S ribosomal subunit inhibitor	PRNP	Launched
Biotin	1.06027	0	0.123062	5.6791	vitamin B	ACACA, ACACB, HLCS, MCCC1, MCCC2, PC, PCCA, PCCB, SLC5A6	Launched
Brompheniramine	1.05946	0	0.0927389	-5.03884	histamine receptor antagonist	CHRM1, CHRM2, CHRM3, CHRM4, CHRM5, HRH1	Launched
Chlorphenesin	1.05842	0	-0.0120101	16.0686	muscle relaxant	/	Launched
Trimetazidine	1.05432	0	0.0592343	1.04966	3-ketoacyl CoA thiolase inhibitor	ACAA2	Launched
Glimepiride	1.05293	0	0.0719214	3.91983	insulin secretagogue	ABCC8, KCNJ1, KCNJ11	Launched
Sulfinpyrazone	1.0494	0	-0.000981919	10.3852	uricosuric blocker	ABCC1, ABCC2, FPR1, SLC22A12	Launched
Scopolamine	1.04647	0	0.0312855	29.4018	acetylcholine receptor antagonist	/	Launched
Bupivacaine	1.04202	0.187385	-0.102727	13.493	sodium channel blocker	KCNA5, PTGER1, SCN10A, SCN4A	Launched
Sertaconazole	1.04136	0	0.112365	12.8936	sterol demethylase inhibitor	/	Launched
Labetalol	1.03862	0	0.131168	-5.23897	adrenergic receptor antagonist	ADRA1A, ADRA1B, ADRA1D, ADRB1, ADRB2	Launched
Methazolamide	1.03659	0	0.0248545	26.682	carbonic anhydrase inhibitor	CA1, CA12, CA14, CA2, CA4, CA7	Launched
Ketanserin	1.03514	0	0.15814	-12.9619	serotonin receptor antagonist	ADRA1A, ADRA1B, ADRA1D, DRD1, DRD5, HTR1A, HTR1B, HTR1D, HTR2A, HTR2B, HTR2C, HTR5A, HTR7, SLC18A1, SLC18A2	Launched
Buflomedil	1.02783	0	0.101908	-7.0153	adrenergic receptor antagonist, calcium channel blocker	ADRA1A	Launched
Dipivefrine	1.02319	0	0.0288168	1.41088	adrenergic receptor agonist	ACHE, ADRA1A, ADRA2A, ADRB2, BCHE	Launched
Lisuride	1.01989	0	-0.00166881	5.26015	dopamine receptor agonist	ADRA1A, ADRA2A, ADRA2B, ADRA2C, DRD1, DRD2, DRD3, DRD4, DRD5, HTR1A, HTR1B, HTR1D, HTR2A, HTR2B, HTR2C, HTR6	Launched
Ifenprodil	1.01591	0	0.006392	20.2079	adrenergic receptor antagonist, glutamate receptor antagonist	GRIN1, GRIN2B	Launched
Cytisine	1.01385	0	-0.000478886	9.04627	acetylcholine receptor agonist	CHRNA2, CHRNA3, CHRNA4, CHRNA6, CHRNA7, CHRNB2, CHRNB4	Launched
Spectinomycin	1.01351	0	0.0358907	24.2322	bacterial 30S ribosomal subunit inhibitor	/	Launched
Thiamine	1.01164	0.198295	-0.0121784	-2.37973	vitamin B	SLC19A2, SLC19A3, TPK1	Launched
Dexamethasone	1.009	0	0.0306931	-5.28239	glucocorticoid receptor agonist	ANXA1, NOS2, NR0B1, NR3C1, NR3C2	Launched
Procainamide	1.00082	0	-0.00513871	4.72784	sodium channel blocker	DNMT1, SCN5A	Launched
Trazodone	1.00043	0	0.0204313	15.4317	adrenergic receptor antagonist, serotonin receptor antagonist, serotonin reuptake inhibitor	ADRA1A, ADRA2A, HRH1, HTR1A, HTR2A, HTR2B, HTR2C, SLC6A4	Launched
Clenbuterol	1.00014	0	0.00579604	1.09073	adrenergic receptor agonist	ADRB1, ADRB2, ADRB3, NGF, TNF	Launched
Triprolidine	1.00002	0	0.0412732	7.55283	histamine receptor antagonist	HRH1	Launched
Baclofen	0.999445	0	-0.0131439	16.3216	benzodiazepine receptor agonist	GABBR1, GABBR2, KCTD12, KCTD16, KCTD8	Launched
Estrone	0.989903	0	0.0534538	14.0086	estrogen receptor agonist, estrogenic hormone	ESR1, ESR2	Launched
Cetirizine	0.980009	0	0.0195532	18.8702	histamine receptor antagonist	HRH1	Launched
Pivmecillinam	0.979722	0	0.047356	12.3806	bacterial cell wall synthesis inhibitor	/	Launched
Prilocaine	0.979524	0	0.0199659	12.3823	local anesthetic	SCN10A, SCN11A, SCN1A, SCN2A, SCN3A, SCN4A, SCN5A, SCN7A, SCN8A, SCN9A	Launched
Yohimbine	0.964248	0	-0.00458225	-0.462157	adrenergic receptor antagonist	ADRA2A, ADRA2B, ADRA2C, DRD2, DRD3, HTR1A, HTR1B, HTR1D, HTR1E, HTR1F, HTR2A, HTR2B, HTR2C, HTR5A, HTR7, KCNJ1, KCNJ10, KCNJ11, KCNJ12, KCNJ14, KCNJ15, KCNJ8	Launched
Sulfapyridine	0.960928	0	0.0525198	8.77827	PABA antagonist	/	Launched
Homochlorcyclizine	0.958302	0	0.0419339	6.46342	antihistamine	HRH1	Launched
Pempidine	0.958292	0	0.0347154	2.42008	ganglionic blocker	/	Launched
Tolazoline	0.955474	0	-0.00429923	4.03196	adrenergic receptor antagonist	ADRA1A, ADRA2A, ADRA2B, ADRA2C, HRH1, HRH2	Launched
Rifabutin	0.955114	0	-0.00480296	40.6455	protein synthesis inhibitor	HSP90AA1, HSP90B1	Launched
Pyrvinium	0.954325	0	-0.194531	15.6231	androgen receptor antagonist	/	Launched
Telenzepine	0.952677	0	0.122002	-3.25341	acetylcholine receptor antagonist	CHRM1	Phase 3
Sulfafurazole	0.95011	0	-0.00134314	0.258237	bacterial antifolate	/	Launched
Metronidazole	0.948217	0	-0.00269737	0.402466	DNA inhibitor	CYP2C9, CYP3A4	Launched
Halcinonide	0.941182	0	0.0335323	2.41066	glucocorticoid receptor agonist	NR3C1	Launched
Lomefloxacin	0.935996	0	0.0139109	9.9837	bacterial DNA gyrase inhibitor	TOP2A	Launched
Topiramate	0.934562	0	-0.015757	5.51868	carbonic anhydrase inhibitor, glutamate receptor antagonist, kainate receptor antagonist	CA1, CA12, CA2, CA4, CA7, GABRA1, GABRA2, GABRA3, GABRA4, GABRA5, GABRA6, GABRB1, GABRB2, GABRB3, GABRD, GABRE, GABRG1, GABRG2, GABRG3, GABRP, GABRQ, GRIA1, GRIA2, GRIA3, GRIA4, GRIK1, GRIK2, GRIK3, GRIK4, GRIK5, SCN10A, SCN11A, SCN1A, SCN2A, SCN3A, SCN4A, SCN5A, SCN7A, SCN8A, SCN9A	Launched
Chlorphenamine	0.928105	0	-0.00641096	3.04513	histamine receptor antagonist	HRH1, SLC6A2, SLC6A3, SLC6A4	Launched
Ethaverine	0.925703	0	0.00673293	29.0742	calcium channel blocker	/	Launched
Mometasone	0.924929	0	0.00244829	-0.186935	glucocorticoid receptor agonist	NR3C1	Launched
Diflunisal	0.924539	0	0.0358379	-3.43692	prostanoid receptor antagonist	PTGS1, PTGS2	Launched
Alfuzosin	0.919698	0	0.058282	-2.96786	adrenergic receptor antagonist	ADRA1A, ADRA1B, ADRA1D, KCNH2	Launched
Levonorgestrel	0.91826	0	0.0641097	7.01259	estrogen receptor agonist, glucocorticoid receptor antagonist, progesterone receptor agonist, progesterone receptor antagonist	AR, ESR1, PGR, SRD5A1	Launched
Pyrazinamide	0.917941	0	-0.0118019	20.3789	fatty acid synthase inhibitor	FASN	Launched
Zoxazolamine	0.914639	0	-0.132707	12.5133	myorelaxant	/	Phase 2
Mebeverine	0.913979	0	-0.00761621	4.61891	acetylcholine receptor antagonist	CHRM1	Launched
Troleandomycin	0.913962	0	-0.0233605	8.04683	protein synthesis inhibitor	/	Launched
Abamectin	0.91246	0	0.00590068	19.7409	benzodiazepine receptor agonist	GABBR1, GABBR2	Launched
Cefadroxil	0.903107	0	0.0267676	-4.86558	bacterial cell wall synthesis inhibitor	SLC15A1, SLC15A2, SLC22A6, SLC22A8	Launched
Propoxycaine	0.899483	0	0.145909	3.44452	local anesthetic	/	Launched
Vinblastine	0.899228	0	-0.0311255	42.5176	microtubule inhibitor, tubulin polymerization inhibitor	JUN, TUBA1A, TUBB, TUBD1, TUBE1, TUBG1	Launched
Hesperidin	0.89271	0	0.0228853	-4.36862	flavanone glycoside	CACNA1B	Launched
Kinetin	0.889457	0	0.022967	10.6906	cell division inducer	/	Launched
Benzbromarone	0.889226	0	-0.0329193	7.97141	chloride channel blocker	ABCC1	Launched
Etamsylate	0.887177	0	0.0507042	8.05125	haemostatic agent	/	Launched
Dexpanthenol	0.873905	0	0.0208551	-2.05195	/	/	Launched
Fasudil	0.872696	0	0.049237	-24.486	rho associated kinase inhibitor	PKIA, PRKACA, ROCK1, ROCK2	Launched
Procyclidine	0.87253	0	0.0338097	12.3181	acetylcholine receptor antagonist	CHRM1, CHRM2, CHRM3, CHRM4	Launched
Amoxicillin	0.868557	0	-0.0131794	0.649679	penicillin binding protein inhibitor	CYP2C19, SLC15A1, SLC15A2, SLC22A6	Launched
Rilmenidine	0.867861	0.20502	-0.120722	7.30392	adrenergic receptor agonist, imidazoline receptor agonist	ADRA2A	Launched
Famotidine	0.865972	0	-0.0250424	9.45006	histamine receptor antagonist	HRH2	Launched
Serotonin	0.863418	0.19981	0.0230384	-14.4521	growth factor receptor activator	DRD1, DRD5, HTR1A, HTR1B, HTR1D, HTR1E, HTR1F, HTR2A, HTR2B, HTR2C, HTR3A, HTR3B, HTR4, HTR5A, HTR6, HTR7, SLC36A1	Launched
Paracetamol	0.863372	0	0.13648	-1.29837	cyclooxygenase inhibitor	FAAH, PTGS1, PTGS2, TRPV1	Launched
Picotamide	0.856515	0	0.00366858	-2.28768	thromboxane receptor antagonist, thromboxane synthase inhibitor	TBXA2R	Launched
Mephentermine	0.856263	0	0.0239104	9.63839	adrenergic receptor agonist	ADRA1A, ADRA1B, ADRA1D, ADRA2A, ADRA2B, ADRA2C, ADRB1, ADRB2, ADRB3	Launched
Ampicillin	0.853702	0	0.102651	-10.3202	bacterial cell wall synthesis inhibitor	/	Launched
Sulfaguanidine	0.850133	0	0.0366073	-6.38446	bacterial antifolate	/	Launched
Celecoxib	0.850114	0	-0.121161	9.4642	cyclooxygenase inhibitor	CA12, PDPK1, PTGS2	Launched
Dosulepin	0.849977	0	0.00261985	-1.68104	norepinephrine reuptake inhibitor, serotonin鈥搉orepinephrine reuptake inhibitor (SNRI), tricyclic antidepressant	CHRM1, CHRM2, CHRM3, CHRM4, CHRM5, HRH1, SLC6A2, SLC6A4	Launched
Doxepin	0.847294	0	0.0242116	1.96685	histamine receptor antagonist	ADRA1A, ADRA1B, ADRA1D, ADRA2A, ADRA2B, ADRA2C, CHRM1, CHRM2, CHRM3, CHRM4, CHRM5, DRD2, HRH1, HRH2, HRH4, HTR1A, HTR2A, HTR2B, HTR2C, HTR6, KCNH2, SLC6A2, SLC6A4	Launched
Fosfosal	0.841038	0	0.0155199	20.0393	phosphodiesterase inhibitor	PTGS1, PTGS2	Launched
Diphenhydramine	0.840946	0	-0.00974643	1.52481	histamine receptor antagonist	HRH1	Launched
Bacampicillin	0.836816	0	0.0130124	-3.95231	bacterial cell wall synthesis inhibitor	/	Launched
Isotretinoin	0.835756	0	0.041662	-0.297088	retinoid receptor agonist	RARA, RARB, RARG	Launched
Pindolol	0.834938	0	0.0261386	-7.54624	adrenergic receptor antagonist	ADRB1, ADRB2, HTR1A, HTR1B, HTR2A, HTR2B	Launched
Reserpine	0.834209	0	0.0307497	10.1476	vesicular monoamine transporter inhibitor	SLC18A1, SLC18A2	Launched
Ethosuximide	0.83378	0	0.0209617	-5.18181	succinimide antiepileptic	CACNA1G, CACNA1H, CACNA1I	Launched
Dilazep	0.833113	0	0.00477524	-1.53289	adenosine reuptake inhibitor	SLC29A1	Launched
Betazole	0.832049	0	0.0206406	-2.83413	histamine receptor agonist	HRH2	Launched
Xylazine	0.827596	0	-0.010708	2.5344	adrenergic receptor agonist	ADRA2A, ADRA2B, ADRA2C	Launched
Flutamide	0.824075	0	-0.00244134	-0.782375	androgen receptor antagonist	AHR, AR	Launched
Triflupromazine	0.82001	0	-0.017206	6.70329	dopamine receptor antagonist	CHRM1, CHRM2, DRD1, DRD2, HTR2B	Launched
Amiodarone	0.811503	0	0.00478116	4.40847	potassium channel blocker	ADRB1, CACNA1H, CACNA2D2, KCNA7, KCNH2	Launched
Bromocriptine	0.806798	0	-0.134239	23.5692	dopamine receptor agonist	ADRA1A, ADRA1B, ADRA1D, ADRA2A, ADRA2B, ADRA2C, DRD1, DRD2, DRD3, DRD4, DRD5, HTR1A, HTR1B, HTR1D, HTR2A, HTR2B, HTR2C, HTR6, HTR7	Launched
Ramipril	0.802638	0	0.0294647	15.3548	angiotensin converting enzyme inhibitor	ACE	Launched
Acenocoumarol	0.802447	0	-0.0288041	5.22065	vitamin K antagonist	VKORC1	Launched
Carmustine	0.801486	0	-0.00559996	30.1692	DNA alkylating agent, DNA inhibitor	GSR	Launched
Mephenesin	0.80006	0	0.134263	-12.6319	muscle relaxant	/	Launched
Alimemazine	0.796747	0	0.0357875	5.36391	histamine receptor agonist	HRH1	Launched
Cefotiam	0.793499	0	0.0394848	-2.21215	bacterial cell wall synthesis inhibitor	/	Launched
Oxytetracycline	0.790899	0	-0.0534461	15.3636	bacterial 30S ribosomal subunit inhibitor	/	Launched
Tetramisole	0.789474	0	0.00587544	7.02911	immunostimulant	/	Launched
Tobramycin	0.788158	0	0.124948	-8.89692	bacterial 30S ribosomal subunit inhibitor	/	Launched
Tretinoin	0.782642	0	-0.13441	7.94257	retinoid receptor agonist, retinoid receptor ligand	ALDH1A1, ALDH1A2, GPRC5A, NR0B1, NR2C2, PPARD, RARA, RARB, RARG, RARRES1, RORB, RORC, RXRB, RXRG	Launched
Aztreonam	0.780906	0	0.00581947	-4.10549	bacterial cell wall synthesis inhibitor	/	Launched
Lymecycline	0.780417	0.15725	0.00632758	-11.506	bacterial 50S ribosomal subunit inhibitor	/	Launched
Meclofenoxate	0.777399	0	0.0132695	4.63493	nootropic agent	/	Launched
Sulindac	0.776901	0	-0.00923606	-7.77838	cyclooxygenase inhibitor	AKR1B1, MAPK3, PPARD, PTGDR2, PTGS1, PTGS2	Launched
Atropine	0.775406	0	0.0211177	-3.46516	acetylcholine receptor antagonist	CHRM1, CHRM2, CHRM3, CHRM4, CHRM5	Launched
Phthalylsulfathiazole	0.772133	0	0.0634097	5.29091	dihydropteroate synthetase inhibitor	/	Launched
Zalcitabine	0.764699	0	0.116347	-8.09772	nucleoside reverse transcriptase inhibitor	/	Launched
Ramifenazone	0.754634	0	0.039155	0.71535	cyclooxygenase inhibitor	/	Launched
Estropipate	0.754394	0	-0.000410337	7.14902	estrogen receptor agonist	ESR1, ESR2	Launched
Isosorbide	0.752618	0	-0.00213558	-2.99697	nitric oxide stimulant	/	Launched
Chlorzoxazone	0.75165	0	0.0684123	-22.1264	bacterial 30S ribosomal subunit inhibitor	KCNMA1, KCNN4	Launched
Oxymetazoline	0.747565	0	0.000968899	-4.71517	adrenergic receptor agonist	ADRA1A, ADRA1B, ADRA1D, ADRA2A, ADRA2B, ADRA2C, HTR1B, HTR1D, HTR2C	Launched
Acetazolamide	0.743683	0	0.0165451	-5.79749	carbonic anhydrase inhibitor	AQP1, CA1, CA12, CA14, CA2, CA3, CA4, CA7	Launched
Memantine	0.74343	0	0.0210138	4.86909	glutamate receptor antagonist	CHRFAM7A, DRD2, GRIN1, GRIN2A, GRIN2B, GRIN3A, HTR3A	Launched
Benzocaine	0.741724	0	-0.0206062	7.57334	sodium channel blocker	SCN10A	Launched
Ajmaline	0.74134	0	-0.0150461	-2.8097	sodium channel blocker	SCN5A	Launched
Terbutaline	0.741191	0	-0.0554707	12.9524	adrenergic receptor agonist	ADRB2	Launched
Betamethasone	0.739922	0	-0.0377582	7.14447	glucocorticoid receptor agonist	NR3C1	Launched
Cefamandole	0.739024	0	0.0588247	6.27525	bacterial cell wall synthesis inhibitor	/	Launched
Bacitracin	0.736958	0	0.00910947	16.2826	bacterial cell wall synthesis inhibitor	A2M, IDE	Launched
Trimethadione	0.732668	0	0.0227606	-1.94246	oxazolidine antiepileptic	CACNA1G, CACNA1H, CACNA1I	Launched
Dicycloverine	0.732433	0	-0.078935	9.08114	acetylcholine receptor antagonist	CHRM1, CHRM2, CHRM3	Launched
Betahistine	0.732349	0	0.0873138	-7.57738	histamine receptor agonist, histamine receptor antagonist	HRH1, HRH3	Launched
Propranolol	0.729782	0	0.0199946	10.2345	adrenergic receptor antagonist	/	Launched
Fludroxycortide	0.727355	0	0.0293535	-4.37496	glucocorticoid receptor agonist	NR3C1, SERPINA6	Launched
Imipramine	0.725919	0	0.0307245	-7.30448	norepinephrine reputake inhibitor, serotonin reuptake inhibitor	ADRA1A, ADRA1B, ADRA1D, CHRM1, CHRM2, CHRM3, CHRM4, CHRM5, DRD1, DRD2, DRD5, HRH1, HTR1A, HTR2A, HTR2C, HTR6, HTR7, KCND2, KCND3, KCNH1, KCNH2, SLC6A2, SLC6A3, SLC6A4	Launched
Epirizole	0.724389	0	-0.00640819	-3.51394	cyclooxygenase inhibitor	PTGS1, PTGS2	Launched
Probucol	0.720547	0	0.0239242	-18.2384	atherogenesis inhibitor	ABCA1, ABCB11, CES1	Launched
Iopromide	0.714232	0	-0.0425488	18.9742	radiopaque medium	/	Launched
Nifedipine	0.712607	0	-0.0495265	-0.40182	calcium channel blocker	CACNA1C, CACNA1D, CACNA1F, CACNA1H, CACNA1S, CACNA2D1, CACNB2, CALM1, GLRA1, GLRA3, GLRB, KCNA1, KCNA5, NR1I2, TRPM3	Launched
Dobutamine	0.711339	0	0.0024328	-5.41412	adrenergic receptor agonist	ADRB1, ADRB2	Launched
Tamoxifen	0.709226	0	-0.0831671	1.73676	estrogen receptor antagonist, selective estrogen receptor modulator (SERM)	EBP, ESR1, ESR2, GPER1, PRKCA, PRKCB, PRKCD, PRKCE, PRKCG, PRKCI, PRKCQ, PRKCZ	Launched
Methylprednisolone	0.703811	0	0.0416944	-12.3054	glucocorticoid receptor agonist	NR3C1	Launched
Sulpiride	0.702326	0	-0.0100719	-4.69779	dopamine receptor antagonist	/	Launched
Dextromethorphan	0.701231	0	0.0218609	-14.543	glutamate receptor antagonist, sigma receptor agonist	CHRNA2, CHRNA3, CHRNA4, CHRNA7, CHRNB2, CHRNB4, CYBA, CYBB, GRIN3A, NCF1, NCF2, NCF4, OPRD1, OPRK1, OPRM1, PGRMC1, RAC1, RAC2, SIGMAR1, SLC6A2, SLC6A4	Launched
Aceclofenac	0.698147	0	-0.0202731	-1.04162	prostanoid receptor antagonist	PTGS2	Launched
Oxprenolol	0.698142	0	0.0159637	13.9266	adrenergic receptor antagonist	ADRB1, ADRB2	Launched
Nifurtimox	0.695786	0	0.0121838	2.90625	DNA inhibitor	/	Launched
Procaine	0.695356	0	0.00806133	-7.16101	HMGCR inhibitor	CHRNA2, GRIN3A, HTR3A, KCNMA1, KCNMB1, KCNMB2, KCNMB3, KCNMB4, KCNN1, KCNN2, KCNN3, KCNN4, MAOA, MAOB, RYR1, RYR2, SCN10A, SLC6A3	Launched
Raloxifene	0.693979	0	0.00206108	-14.6764	estrogen receptor antagonist, selective estrogen receptor modulator (SERM)	ESR1, ESR2	Launched
Cefmetazole	0.692284	0	0.00138545	-0.356233	bacterial cell wall synthesis inhibitor	/	Launched
Phentolamine	0.68751	0	-0.00581873	-7.88385	adrenergic receptor antagonist	ADRA1A, ADRA1B, ADRA1D, ADRA2A, ADRA2B, ADRA2C	Launched
Ranitidine	0.685665	0	0.0261113	-17.3	histamine receptor antagonist	HRH2	Launched
Zuclopenthixol	0.684091	0	0.0642792	-3.88939	dopamine receptor antagonist	ADRA1A, ADRA2A, DRD1, DRD2, DRD5, HRH1, HTR2A	Launched
Fenbendazole	0.68367	0	-0.0295523	10.0191	tubulin polymerization inhibitor	TUBB	Launched
Nicergoline	0.681301	0	-0.0942872	6.43007	adrenergic receptor antagonist	ADRA1A	Launched
Nabumetone	0.680662	0	0.00234516	14.3751	cyclooxygenase inhibitor	PTGS1, PTGS2	Launched
Midodrine	0.678819	0	-0.00760537	-5.96638	adrenergic receptor agonist	ADRA1A, ADRA1B, ADRA1D	Launched
Repaglinide	0.677109	0	-0.00192102	18.3586	insulin secretagogue	ABCC8, KCNJ11, PPARG	Launched
Metergoline	0.676865	0	0.03785	-11.47	dopamine receptor agonist, serotonin receptor antagonist	HTR1A, HTR1B, HTR1D, HTR1E, HTR1F, HTR2A, HTR2B, HTR2C, HTR5A, HTR6, HTR7	Launched
Leflunomide	0.673265	0	-0.00697154	3.44663	dihydroorotate dehydrogenase inhibitor, PDGFR tyrosine kinase receptor inhibitor	AHR, DHODH, PTK2B	Launched
Ethambutol	0.671983	0	-0.131431	9.26152	bacterial cell wall synthesis inhibitor	/	Launched
Colchicine	0.671878	0	-0.00178481	-11.4153	microtubule inhibitor	GLRA1, GLRA2, TUBA1A, TUBA1B, TUBA1C, TUBA3C, TUBA3D, TUBA3E, TUBA4A, TUBB, TUBB1, TUBB2A, TUBB2B, TUBB3, TUBB4A, TUBB4B, TUBB6, TUBB8	Launched
Droperidol	0.67069	0	-0.0256172	-6.91885	dopamine receptor antagonist	ADRA1A, DRD2, DRD3, DRD4, HTR2A	Launched
Etofenamate	0.669903	0	0.00205937	4.69034	cyclooxygenase inhibitor	PTGS1, PTGS2	Launched
Pirenzepine	0.669369	0	-0.028514	-5.24657	acetylcholine receptor antagonist	CHRM1, CHRM2, CHRM3, CHRM4, CHRM5	Launched
Bendroflumethiazide	0.668667	0	0.0194614	-1.76362	sodium/potassium/chloride transporter inhibitor	CA1, CA2, CA4, KCNMA1, SLC12A1, SLC12A3	Launched
Furosemide	0.668111	0	-0.0366672	2.28001	diuretic	CA2, GPR35, SLC12A1, SLC12A2	Launched
Melatonin	0.659645	0	-0.0255642	4.35972	melatonin receptor agonist, nitric oxide synthase inhibitor	ASMT, CALM1, CALR, EPX, ESR1, HTR2B, MPO, MTNR1A, MTNR1B, NQO2, RORB	Launched
Naproxen	0.657004	0	-0.0448449	6.05884	cyclooxygenase inhibitor	PTGS1, PTGS2	Launched
Natamycin	0.65692	0	0.114103	-4.60346	fungal ergosterol inhibitor	/	Launched
Pyridoxine	0.656328	0	-0.0477194	10.3766	vitamin B	DDC, PDXK	Launched
Acemetacin	0.653434	0	-0.0242737	-1.81384	cyclooxygenase inhibitor	PTGS1, PTGS2	Launched
Mepyramine	0.651606	0	-0.173465	16.2881	histamine receptor antagonist	HRH1	Launched
Albendazole	0.647113	0	0.0608027	-23.2971	tubulin polymerization inhibitor	TUBA1A, TUBB, TUBB4B	Launched
Alprostadil	0.644395	0	-0.0602863	19.9183	prostanoid receptor agonist	CATSPER1, CATSPER2, CATSPER3, CATSPER4, PTGDR, PTGER1, PTGER2, PTGER4, PTGIR	Launched
Sulfamonomethoxine	0.638411	0	-0.00546728	5.67626	bacterial antifolate	/	Launched
Exisulind	0.637108	0	0.0201954	-335.482	phosphodiesterase inhibitor	PDE5A	Phase 3
Pizotifen	0.63696	0	-0.031509	19.1941	serotonin receptor antagonist	HTR1A, HTR2A, HTR2C	Launched
Bemegride	0.636553	0	0.0800621	-4.52137	chemoreceptor agonist	GABRA1	Launched
Clemastine	0.633923	0	0.0523104	-8.57998	histamine receptor antagonist	HRH1	Launched
Carbimazole	0.629829	0	-0.0511912	14.0452	antithyroid agent	TPO	Launched
Diethylcarbamazine	0.628985	0	-0.0267997	-0.102155	lipoxygenase inhibitor	ALOX5, PTGS1	Launched
Amrinone	0.626011	0	0.00808305	-1.38575	phosphodiesterase inhibitor	PDE3A, PDE3B, PDE4B, TNF	Launched
Mebhydrolin	0.620073	0	-0.037316	-6.78292	antihistamine	/	Launched
Etanidazole	0.618214	0	0.0223848	-6.25754	bacterial cell wall synthesis inhibitor	/	Phase 3
Kanamycin	0.618085	0	-0.00648584	-6.81078	bacterial 30S ribosomal subunit inhibitor	/	Launched
Etodolac	0.616349	0	0.00502525	-11.4411	cyclooxygenase inhibitor	PTGS1, PTGS2, RXRA	Launched
Chloropyramine	0.611643	0	-0.0604115	18.1075	histamine receptor antagonist	HRH1	Launched
Furazolidone	0.608556	0	-0.00708178	10.6957	bacterial DNA inhibitor	/	Launched
Pirlindole	0.605192	0	-0.0200366	15.4552	monoamine oxidase inhibitor	MAOA	Launched
Cloxacillin	0.604113	0	-0.0179876	-7.57867	bacterial cell wall synthesis inhibitor	/	Launched
Pridinol	0.592778	0	-0.0266755	-0.388315	muscle relaxant	/	Launched
Alverine	0.591687	0	-0.0024778	-10.1519	muscle relaxant	HTR1A	Launched
Mefloquine	0.591287	0	-5.38e-05	-12.328	adenosine receptor antagonist, hemoglobin antagonist	ADORA2A, HBA1	Launched
Idoxuridine	0.591184	0	-0.211255	7.04651	DNA directed DNA polymerase inhibitor	/	Launched
Doxylamine	0.590928	0	-0.0330902	-7.57605	histamine receptor antagonist	CHRM1, HRH1	Launched
Sotalol	0.585537	0	0.0100262	-2.14296	adrenergic receptor antagonist	ADRB1, ADRB2, KCNH2	Launched
Urapidil	0.584816	0	0.0184247	1.91495	adrenergic receptor antagonist	HTR1A	Launched
Merbromin	0.584488	0	-0.0306476	2.72189	antiseptic	/	Launched
Lidocaine	0.583628	-0.187095	0.128349	-19.5483	histamine receptor agonist	EGFR, SCN10A, SCN11A, SCN1A, SCN2A, SCN3A, SCN4A, SCN5A, SCN7A, SCN8A, SCN9A	Launched
Tribenoside	0.582786	0	-0.0286828	8.45953	anti-inflammatory agent, capillary stabilizing agent	/	Launched
Spiramycin	0.581141	0	-0.029262	-5.39776	bacterial 50S ribosomal subunit inhibitor	/	Launched
Flumequine	0.577394	0	0.00818021	-14.7507	topoisomerase inhibitor	/	Launched
Risperidone	0.572415	0	-0.00690509	2.5592	dopamine receptor antagonist, serotonin receptor antagonist	ADRA1A, ADRA1B, ADRA1D, ADRA2A, ADRA2B, ADRA2C, DRD1, DRD2, DRD3, DRD4, HRH1, HTR1A, HTR1B, HTR1D, HTR1E, HTR1F, HTR2A, HTR2C, HTR6, HTR7	Launched
Guanfacine	0.570662	0	-0.0322913	-10.5241	adrenergic receptor agonist	ADRA2A, ADRA2B, ADRA2C	Launched
Fenspiride	0.565423	0	-0.00493382	-10.905	bronchodilator	/	Launched
Chlorpropamide	0.565084	0	-0.0187827	-20.6748	ATP channel blocker	ABCC8, KCNJ10, KCNJ11	Launched
Berberine	0.561661	0	-0.03253	-6.13676	LDL receptor activator	LDLR	Phase 2/Phase 3
Cyclopenthiazide	0.559421	0	-0.0266118	-1.27122	thiazide diuretic	/	Launched
Benfotiamine	0.558085	0	0.0326749	-11.3439	antioxidant	AGER	Launched
Methyldopate	0.556686	0	0.0285421	-8.16628	/	/	Launched
Carbinoxamine	0.554066	-0.191425	0.119672	-16.3789	histamine receptor antagonist	HRH1	Launched
Emetine	0.553379	0	0.0197955	-10.9886	protein synthesis inhibitor	RPS2	Phase 2
Theophylline	0.552377	0	-0.0372771	8.36882	adenosine receptor antagonist	/	Launched
Theobromine	0.54938	0	0.0134982	-1.40578	phosphodiesterase inhibitor	ADORA1, ADORA2A, PDE4B	Launched
Roxarsone	0.547324	0	-0.0268138	5.69605	antiprotozoal agent	/	Launched
Naltrexone	0.546094	0	-0.107636	1.95183	opioid receptor antagonist	OPRD1, OPRK1, OPRM1, SIGMAR1	Launched
Ceftazidime	0.543263	0	0.0528201	-22.7127	bacterial cell wall synthesis inhibitor	/	Launched
Fluspirilene	0.543179	0	-0.0174911	10.0166	dopamine receptor antagonist	CACNG1, DRD2, HRH1, HTR1A, HTR1D, HTR1E, HTR2A	Launched
Decitabine	0.539822	0	0.00712172	-31.3769	DNA methyltransferase inhibitor	DNMT1, DNMT3A	Launched
Mepacrine	0.539126	0	0.0337481	-56.7835	cytokine production inhibitor, NFkB pathway inhibitor, TP53 activator	PLA2G1B, PLA2G4A, PLA2G6, PLCL1	Launched
Benzthiazide	0.538304	0	-0.0671278	13.6777	carbonic anhydrase inhibitor	CA1, CA12, CA2, CA4, CA9, SLC12A3	Launched
Molsidomine	0.533157	0	-0.0564766	0.442047	guanylate cyclase stimulant	GUCY1A3	Launched
Sulfachlorpyridazine	0.529057	0	-0.0457408	-1.23544	bacterial antifolate	/	Launched
Erythromycin	0.528622	0	-0.0543607	-1.63471	NFkB pathway inhibitor	MLNR	Launched
Nimesulide	0.528443	0	0.00864459	-20.2144	cyclooxygenase inhibitor	LTF, PLA2G2E, PTGS1, PTGS2	Launched
Ciprofibrate	0.526901	0	-0.00273958	7.94697	PPAR receptor agonist	PPARA	Launched
Iopamidol	0.521707	0	-0.00944313	-7.6479	radiopaque medium	/	Launched
Colistin	0.520474	0	-0.0439689	3.9482	bacterial permeability inducer	/	Launched
Hymecromone	0.51755	-0.184585	0.0938082	-7.66156	monoamine oxidase inhibitor	MAOA, MAOB	Phase 2
Tiabendazole	0.516808	0	-0.0431392	2.39546	angiogenesis inhibitor	/	Launched
Cefsulodin	0.516103	0	-0.00281235	-2.57774	bacterial cell wall synthesis inhibitor	/	Launched
Vinburnine	0.513663	0	0.0489741	-20.3128	adrenergic receptor antagonist	CHRM1, CHRM2, CHRM3, CHRM4	Launched
Homatropine	0.51273	0	-0.170063	9.44803	acetylcholine receptor antagonist	CES1, CHRM1	Launched
Crotamiton	0.511273	0	-0.0148551	5.43572	antipruritic	/	Launched
Simvastatin	0.509254	0	0.0210882	-7.63575	HMGCR inhibitor	HMGCR, ITGB2	Launched
Dyclonine	0.508538	0	-0.0527557	4.866	sodium channel blocker	SCN10A, SCN5A	Launched
Penbutolol	0.50768	0	-0.0471002	7.06856	adrenergic receptor antagonist	ADRB1, ADRB2, HTR1A, HTR1B	Launched
Carbenoxolone	0.503886	0	-0.0123483	-0.558938	11-beta hydroxysteroid dehydrogenase inhibitor	GJA1, GJA10, GJA3, GJA4, GJA5, GJA8, GJA9, GJB1, GJB2, GJB3, GJB4, GJB5, GJB6, GJB7, GJC1, GJC2, GJC3, GJD2, GJD3, GJD4, GJE1, HSD11B1, PANX1, PANX2, PANX3	Launched
Dimenhydrinate	0.502424	0	-0.0666125	8.30722	histamine receptor antagonist	HRH1	Launched
Amikacin	0.50126	0	0.0199773	-30.0116	bacterial 30S ribosomal subunit inhibitor	/	Launched
Cyclopentolate	0.497183	0	0.0155744	-0.0460771	acetylcholine receptor antagonist	CHRM1	Launched
Ifosfamide	0.495651	0	-0.00349296	3.46857	DNA alkylating agent	CYP2A6, CYP2B6, CYP2C18, CYP2C19, CYP2C8, CYP2C9, CYP3A4, CYP3A5, CYP3A7, PTGS1	Launched
Pralidoxime	0.494365	0	-0.0851051	13.4532	acetylcholinesterase inhibitor	ACHE, BCHE	Launched
Cefoperazone	0.494013	0	-0.0342659	-9.04682	bacterial cell wall synthesis inhibitor	/	Launched
Fluvoxamine	0.491192	0	-0.0360242	-8.15887	selective serotonin reuptake inhibitor (SSRI)	SLC6A4	Launched
Meglumine	0.491128	0	-0.0367203	7.47268	excipient	/	Launched
Moxonidine	0.486278	0	-0.0173455	-8.387	imidazoline receptor agonist	ADRA2A, ADRA2B, ADRA2C	Launched
Josamycin	0.485196	0	-0.0713077	-1.58931	bacterial 50S ribosomal subunit inhibitor	/	Launched
Florfenicol	0.481724	0	0.0250912	-6.10451	protein synthesis inhibitor	/	Launched
Rolipram	0.481301	0	0.0226614	-5.42462	phosphodiesterase inhibitor	/	Phase 3
Letrozole	0.478851	0	-0.0426427	-3.24511	aromatase inhibitor	CYP19A1	Launched
Tenoxicam	0.477273	0	-0.0405559	-8.56757	cyclooxygenase inhibitor	PTGS1, PTGS2	Launched
Gliquidone	0.475743	0	-0.0069877	-0.0216483	sulfonylurea	ABCC8, KCNJ10, KCNJ8	Launched
Cortisone	0.475735	0	0.0493061	-18.1885	glucocorticoid receptor agonist	NR3C1	Launched
Rolitetracycline	0.475249	0	0.0980617	-22.4758	bacterial 30S ribosomal subunit inhibitor	/	Launched
Liothyronine	0.4749	0	-0.0340394	-5.20603	thyroid hormone stimulant	THRA, THRB	Launched
Carisoprodol	0.474783	0	-0.0115075	-18.1383	acetylcholine receptor antagonist	CYP2C19	Launched
Clopamide	0.472579	0	-0.0354064	-10.1369	sodium/chloride cotransporter inhibitor	/	Launched
Ritodrine	0.47181	0	-0.106798	-4.72557	adrenergic receptor agonist	ADRB2	Launched
Guaifenesin	0.469786	0	-0.0187925	-9.02904	expectorant	/	Launched
Halofantrine	0.466315	0	-0.0109977	2.01971	antimalarial agent	KCNH2, KCNN4	Launched
Clozapine	0.465992	0	-0.103782	-19.1383	dopamine receptor antagonist, serotonin receptor antagonist	ADRA1A, ADRA1B, ADRA1D, ADRA2A, ADRA2B, ADRA2C, CALY, CHRM1, CHRM2, CHRM3, CHRM4, CHRM5, DRD1, DRD2, DRD3, DRD4, DRD5, HRH1, HRH4, HTR1A, HTR1B, HTR1D, HTR1E, HTR1F, HTR2A, HTR2B, HTR2C, HTR3A, HTR5A, HTR6, HTR7	Launched
Metformin	0.465279	0	-0.110861	-28.6055	insulin sensitizer	ACACB, PRKAB1	Launched
Mianserin	0.462317	0	-0.0684127	-10.3746	serotonin receptor antagonist	ADRA1A, ADRA1B, ADRA1D, ADRA2A, ADRA2B, ADRA2C, DRD1, DRD2, DRD3, DRD5, HRH1, HRH2, HRH4, HTR1A, HTR1F, HTR2A, HTR2B, HTR2C, HTR6, HTR7, OPRK1, SLC6A2, SLC6A3, SLC6A4	Launched
Ketoprofen	0.460881	0	-0.036643	-9.08088	cyclooxygenase inhibitor	CXCR1, PTGS1, PTGS2, SLC5A8	Launched
Terazosin	0.460807	0	-0.0254348	-9.59764	adrenergic receptor antagonist	ADRA1A, ADRA1B, ADRA1D, KCNH2, KCNH6, KCNH7	Launched
Enoxacin	0.460745	0	0.0042549	-22.4176	topoisomerase inhibitor	TOP2A	Launched
Cefoxitin	0.460316	0	-0.0479488	1.26945	bacterial cell wall synthesis inhibitor	/	Launched
Levodopa	0.459002	0	-0.0139237	-13.9698	dopamine precursor	DRD1, DRD2, DRD3, DRD4, DRD5, GPR143	Launched
Amprolium	0.458174	0	-0.0554899	-11.4655	thiamine uptake blocker	/	Launched
Procarbazine	0.457049	0	0.00366257	-9.79291	monoamine oxidase inhibitor	/	Launched
Torasemide	0.454879	0	-0.0497834	2.9986	electrolyte reabsorption inhibitor, thromboxane receptor antagonist	SLC12A1	Launched
Amiprilose	0.454736	0	-0.0465969	-0.245102	CD antagonist	/	Phase 3
Disopyramide	0.454063	0	-0.0579613	0.3526	sodium channel blocker	CHRM1, CHRM2, CHRM3, KCND2, KCND3, KCNH2, SCN5A	Launched
Isradipine	0.453835	0	0.0733602	-18.4155	calcium channel blocker	CACNA1C, CACNA1D, CACNA1F, CACNA1H, CACNA1S, CACNA2D1, CACNA2D2, CACNB2	Launched
Capsaicin	0.45051	0	0.0320043	-12.3739	TRPV agonist	CFTR, TRPV1	Launched
Tolbutamide	0.450351	0	-0.170954	-17.591	ATP channel blocker	ABCC8, KCNJ1, KCNJ11, KCNJ8	Launched
Adiphenine	0.44839	0	-0.0324221	-10.5957	acetylcholine receptor antagonist	CHRNA1	Launched
Artemisinin	0.446724	0	0.0041554	-24.5275	DNA synthesis inhibitor	CYP2B6	Launched
Trapidil	0.442213	0	-0.0129657	-2.1375	PDGFR tyrosine kinase receptor inhibitor	PDGFRA	Launched
Aminoglutethimide	0.440609	0	-0.0715613	1.5849	glucocorticoid receptor antagonist	CYP11A1, CYP19A1	Launched
Sirolimus	0.439013	0	-0.0253638	-108.969	mTOR inhibitor	FGF2, FKBP1A, MTOR	Launched
Metrizamide	0.438979	0	-0.039872	-15.8846	radiopaque medium	/	Launched
Nefopam	0.438844	0	-0.00313996	-13.3454	cyclooxygenase inhibitor	/	Launched
Chloroquine	0.43798	0	-0.0184719	-12.2736	antimalarial agent	GSTA2, MRGPRX1, TLR9, TNF	Launched
Methoxsalen	0.435473	0	-0.0154756	2.08299	DNA synthesis inhibitor	CYP1A1, CYP1A2, CYP2A13, CYP2A6, CYP3A4	Launched
Zaprinast	0.435118	0	-0.0299104	-11.7084	phosphodiesterase inhibitor	GPR35, PDE1A, PDE4D, PDE5A, PDE9A	Phase 2
Clebopride	0.434839	0	-0.137972	-3.60302	dopamine receptor antagonist	ACHE, DRD2	Launched
Dropropizine	0.43094	0	-0.0421127	-9.95687	antitussive	/	Launched
Estriol	0.429073	0	0.0341559	-12.8571	estrogen receptor agonist	ESR1, ESR2	Launched
Quinidine	0.427621	0	-0.0218694	3.18816	sodium channel blocker	KCNA5, KCNA7, KCNH1, KCNH2, KCNH5, KCNK1, KCNK6, SCN5A, SLC29A4	Launched
Flecainide	0.425034	0	-0.0529594	-5.66382	sodium channel blocker	KCNA5, KCNA7, SCN4A, SCN5A	Launched
Methoxamine	0.424306	0	-0.0591622	-2.3378	adrenergic receptor agonist	ADRA1A, ADRA1B, ADRA1D	Launched
Cefazolin	0.423855	0	-0.0803368	6.93119	bacterial cell wall synthesis inhibitor	PON1	Launched
Pilocarpine	0.422208	0	-0.0529563	-6.39083	acetylcholine receptor agonist	CHRM1, CHRM2, CHRM3, CHRM4, CHRM5	Launched
Tiapride	0.419913	0	-0.0123665	-13.3396	dopamine receptor antagonist	DRD2, DRD3	Launched
Doxycycline	0.413135	0	-0.129597	-12.0041	metalloproteinase inhibitor	MMP8	Launched
Triamcinolone	0.412448	0	-0.0565664	-14.6665	glucocorticoid receptor agonist	NR3C1, SERPINA6	Launched
Tacrolimus	0.412352	0	-0.0781862	-50.5911	calcineurin inhibitor	FKBP1A	Launched
Sisomicin	0.412114	-0.172985	-0.105524	12.1205	protein synthesis inhibitor	/	Launched
Naftopidil	0.409099	0	-0.0548686	-5.02243	adrenergic receptor antagonist	ADRA1A	Launched
Sulfathiazole	0.40543	0	-0.0495177	-14.1076	dihydropteroate synthase inhibitor	/	Launched
Benzonatate	0.400886	0	-0.0608439	-10.8554	local anesthetic	SCN5A	Launched
Captopril	0.393705	0	-0.0869424	-8.84625	angiotensin converting enzyme inhibitor	ACE, LTA4H, MMP2, MMP9	Launched
Alprenolol	0.392657	0	-0.0223435	-15.4774	adrenergic receptor antagonist	ADRB1, ADRB2, HTR1A	Launched
Allantoin	0.390271	0	-0.105023	-2.6373	cosmetic	/	Launched
Paclitaxel	0.388845	0	-0.130823	-25.5778	tubulin polymerization inhibitor	BCL2, MAP2, MAP4, MAPT, NR1I2, TLR4, TUBB, TUBB1	Launched
Dirithromycin	0.387518	0	-0.0422926	-12.7068	bacterial 50S ribosomal subunit inhibitor	/	Launched
Piribedil	0.386304	0	-0.0456294	-11.2377	dopamine receptor agonist	ADRA1A, ADRA2A, ADRA2C, DRD2, DRD3, DRD4, HTR1A, HTR2B	Launched
Ozagrel	0.385224	0	-0.0571085	-7.08502	thromboxane synthase inhibitor	TBXAS1	Launched
Noscapine	0.383545	0	-0.062605	-10.1381	bradykinin receptor antagonist, tubulin polymerization inhibitor	SIGMAR1	Launched
Piperacillin	0.382639	0	-0.00707545	-5.96196	bacterial cell wall synthesis inhibitor	/	Launched
Biperiden	0.381465	0	-0.0353797	-11.929	acetylcholine receptor antagonist	CHRM1, CHRM2, CHRM3, CHRM4, CHRM5, CHRNA2	Launched
Ketotifen	0.380294	0	-0.0818596	-8.66715	histamine receptor agonist, leukotriene receptor antagonist, phosphodiesterase inhibitor	HRH1, PDE4A, PDE4B, PDE4C, PDE4D, PDE7A, PDE7B, PDE8A, PDE8B, PGD	Launched
Lincomycin	0.380096	0	-0.219528	11.0832	bacterial 30S ribosomal subunit inhibitor	/	Launched
Proxyphylline	0.37532	-0.18748	-0.00845107	-0.397677	/	/	Launched
Epitiostanol	0.374418	0	-0.0728685	1.25631	androgen receptor agonist	AR	Launched
Piroxicam	0.372348	0	-0.128328	-6.16582	cyclooxygenase inhibitor	PTGS1, PTGS2	Launched
Brinzolamide	0.369948	0	-0.00355694	-27.5654	carbonic anhydrase inhibitor	CA1, CA12, CA14, CA2, CA4, CA5A, CA7	Launched
Oxolamine	0.369311	0	-0.0590946	-7.57815	antitussive	/	Launched
Butacaine	0.364745	0	-0.072107	-5.85847	local anesthetic	/	Launched
Flucloxacillin	0.364677	0	-0.0294575	-11.1076	bacterial cell wall synthesis inhibitor	/	Launched
Tinidazole	0.361467	0	-0.0599995	-11.1884	antiprotozoal agent	/	Launched
Gossypol	0.360715	0	-0.162603	4.54618	BCL inhibitor, MCL1 inhibitor	BCL2	Phase 2
Carbarsone	0.356516	-0.168125	-0.105994	8.88137	antiprotozoal agent	/	Launched
Nadide	0.355717	0	-0.101393	2.11652	electron acceptor	AHCY, AKR1A1, ALDH2, BLVRA, DHPS, DLD, GALE, HMGCR, HSD17B1, HSD17B4, IMPDH2, MGAM, P2RY11, SORD, TRPM2	Launched
Orphenadrine	0.354661	0	-0.0734862	-7.64018	acetylcholine receptor antagonist	GRIN1, GRIN2D, GRIN3A, GRIN3B, HRH1, SCN10A, SLC6A2	Launched
Tacrine	0.351523	-0.179425	-0.00510201	-2.50951	acetylcholinesterase inhibitor	ACHE, BCHE	Launched
Piretanide	0.347844	0	-0.0567496	1.89443	glucocorticoid receptor agonist	SLC12A1, SLC12A2	Launched
Piperacetazine	0.347545	0	-0.0565136	2.29252	dopamine receptor antagonist	/	Launched
Praziquantel	0.34256	-0.173215	-0.118502	8.69848	anthelmintic agent	/	Launched
Amodiaquine	0.341582	0	-0.099564	-12.9594	histamine receptor agonist	HNMT	Launched
Mafenide	0.341242	0	-0.0612608	-17.7823	carbonic anhydrase inhibitor	CA12, CA14, CA2, CA4, CA6, CA9	Launched
Ketoconazole	0.339224	0	-0.0321699	-38.1238	sterol demethylase inhibitor	AR, CYP19A1, CYP21A2, KCNA10	Launched
Meropenem	0.338442	0	-0.00575095	-9.70587	bacterial cell wall synthesis inhibitor	/	Launched
Flavoxate	0.337601	0	-0.0592744	-13.0652	acetylcholine receptor antagonist	CHRM1, CHRM2	Launched
Buspirone	0.335277	0	-0.043992	-32.2372	serotonin receptor agonist	DRD2, HTR1A	Launched
Bromperidol	0.334589	0	-0.106154	-5.93361	dopamine receptor antagonist	DRD2	Launched
Clomifene	0.333986	0	-0.194341	-8.83138	estrogen receptor antagonist	ESR1	Launched
Mephenytoin	0.3337	0	-0.0562546	0.792309	hydantoin antiepileptic	SCN10A, SCN11A, SCN1A, SCN2A, SCN3A, SCN4A, SCN5A, SCN7A, SCN8A, SCN9A	Launched
Enilconazole	0.331486	0	0.0566359	-30.4416	sterol demethylase inhibitor	CYP19A1, CYP1A2, CYP2B6, CYP2C9, CYP2J2, CYP3A4, CYP3A5, NR1I2, PPARA, PTGER2	Launched
Hydralazine	0.331163	0	-0.0836999	-7.66765	vasodilator	AOC3, P4HA1	Launched
Isoniazid	0.330358	0	-0.0337017	-24.5549	FABI inhibitor	CYP1A2, CYP2C19, CYP2C8, CYP2E1, CYP3A4	Launched
Trichlormethiazide	0.329558	0	-0.0226005	-13.3445	chloride channel blocker	ATP1A1, CA1, CA2, CA4, SLC12A1, SLC12A3	Launched
Metaraminol	0.328561	-0.19309	-0.00375857	-3.11797	adrenergic receptor agonist	ADRA1A	Launched
Mesoridazine	0.324245	0	-0.105299	-7.31809	dopamine receptor antagonist	DRD2, HTR2A	Launched
Dorzolamide	0.324138	0	-0.14008	9.69713	carbonic anhydrase inhibitor	CA1, CA12, CA14, CA2, CA4, CA7	Launched
Bethanechol	0.322917	0	0.00845289	-16.1781	acetylcholine receptor agonist	CHRM1, CHRM2, CHRM3, CHRM4	Launched
Citalopram	0.320583	0	-0.0326652	-7.20297	selective serotonin reuptake inhibitor (SSRI)	SLC6A2, SLC6A4	Launched
Pivampicillin	0.319511	0	0.00149473	-15.7424	bacterial cell wall synthesis inhibitor	/	Launched
Thioproperazine	0.311582	0	-0.0270112	-34.4098	dopamine receptor antagonist	ADRA1A, ADRA1B, DRD1, DRD2, HTR1A, HTR2A	Launched
Paroxetine	0.311457	0	-0.0177674	-8.18874	selective serotonin reuptake inhibitor (SSRI)	CHRM1, CHRM2, CHRM3, CHRM4, CHRM5, HTR2A, SLC6A2, SLC6A4	Launched
Milrinone	0.308297	0	-0.00460597	-14.5899	phosphodiesterase inhibitor	PDE2A, PDE3A, PDE3B, PDE5A	Launched
Monensin	0.307033	0	-0.182215	-35.1913	bacterial permeability inducer	/	Launched
Clemizole	0.306925	0	-0.125854	-4.06602	HCV inhibitor	/	Launched
Perhexiline	0.303752	0	-0.017894	-19.639	carnitine palmitoyltransferase inhibitor	CPT1A, CPT2	Launched
Amiloride	0.303216	0	-0.0332973	-25.0534	sodium channel blocker	AOC1, ASIC1, ASIC2, ASIC3, PKD2, PKD2L1, PLAU, SCNN1A, SCNN1B, SCNN1D, SCNN1G, SLC9A1, TRPC7, TRPV2	Launched
Disulfiram	0.297521	0	-0.100075	-25.438	aldehyde dehydrogenase inhibitor, DNA methyltransferase inhibitor, TRPV agonist	ALDH2, DBH	Launched
Idazoxan	0.294219	0	0.00278053	-16.3074	adrenergic receptor antagonist	ADRA2A	Phase 3
Trimethoprim	0.291174	0	-0.0964203	-10.6729	dihydrofolate reductase inhibitor	DHFR, TYMS	Launched
Clindamycin	0.288661	0	-0.0557186	-29.1135	protein synthesis inhibitor	/	Launched
Felbinac	0.288249	0	-0.0470372	-14.7282	cyclooxygenase inhibitor	CTSL	Launched
Spiradoline	0.287249	0	-0.14822	8.1565	opioid receptor agonist	OPRK1	Phase 2
Gabexate	0.287045	-0.160865	0.0063103	-11.0002	serine protease inhibitor	PRSS1, TPSAB1	Launched
Nifuroxazide	0.286472	0	-0.0274925	-18.0344	bacterial DNA inhibitor	/	Launched
Lobeline	0.284927	0	-0.0122068	-32.4432	acetylcholine receptor antagonist	CHRNA10, CHRNA9, SLC18A2	Launched
Chloramphenicol	0.283788	0	-0.0688443	-16.2844	bacterial 50S ribosomal subunit inhibitor	CD55	Launched
Tridihexethyl	0.282303	-0.176075	-0.160191	9.5771	acetylcholine receptor antagonist	CHRM1, CHRM2, CHRM3	Launched
Triamterene	0.28174	0	-0.116893	-12.5372	sodium channel blocker	SCNN1A, SCNN1B, SCNN1D, SCNN1G	Launched
Phenindione	0.279234	0	-0.0489635	-18.2381	vitamin K antagonist	VKORC1	Launched
Mercaptopurine	0.27882	-0.32867	0.0611605	-42.3372	immunosuppressant, protein synthesis inhibitor, purine antagonist	HPRT1, IMPDH1, IMPDH2, PPAT	Launched
Heptaminol	0.27627	0	-0.0766439	-17.8525	vasoconstrictor	/	Launched
Racecadotril	0.275813	0	-0.150146	-4.46547	enkephalinase inhibitor	MME	Launched
Niridazole	0.275784	-0.18932	-0.101296	4.38534	phosphofructokinase inhibitor	/	Launched
Benzydamine	0.273896	0	-0.0266531	-29.9298	prostanoid receptor antagonist	/	Launched
Cinoxacin	0.272393	0	-0.00525501	-19.4573	topoisomerase inhibitor	/	Launched
Terconazole	0.27058	-0.18434	-0.0119526	-7.59777	sterol demethylase inhibitor	/	Launched
Levobunolol	0.270315	0	-0.149703	6.22233	adrenergic receptor antagonist	ADRB1, ADRB2, ADRB3	Launched
Netilmicin	0.267509	-0.19029	-0.0144986	-6.83815	protein synthesis inhibitor	/	Launched
Prednisone	0.264953	0	-0.0831096	-24.3628	glucocorticoid receptor agonist	HSD11B1, NR3C1	Launched
Meticrane	0.260041	0	-0.148953	-8.05755	diuretic	/	Launched
Dantrolene	0.259039	-0.184325	-0.0447887	-1.66392	calcium channel blocker	RYR1, RYR3	Launched
Naftifine	0.257833	-0.214745	-0.0304818	0.785269	fungal squalene epoxidase inhibitor	SQLE	Launched
Phenazone	0.257824	0	-0.20225	-6.40192	cyclooxygenase inhibitor	PTGS1, PTGS2	Launched
Naphazoline	0.257121	0	-0.178593	-9.22605	adrenergic receptor agonist	ADRA1A, ADRA2A	Launched
Todralazine	0.257067	0	-0.0283872	-28.0603	antihypertensive agent	/	Launched
Diclofenac	0.257051	-0.189945	-0.00711678	-8.54566	cyclooxygenase inhibitor	AKR1C3, ALOX5, ASIC1, ASIC3, KCNQ2, KCNQ3, PLA2G2A, PPARG, PTGS1, PTGS2, SCN4A	Launched
Morantel	0.255518	0	-0.172692	-5.42836	acetylcholine receptor agonist	/	Launched
Zardaverine	0.255399	0	-0.0519733	-16.4795	phosphodiesterase inhibitor	PDE4D	Phase 2
Meptazinol	0.254961	0	-0.0839063	-15.9523	opioid receptor agonist	BCHE	Launched
Metrifonate	0.253158	0	-0.135936	-12.5587	acetylcholinesterase inhibitor	ACHE	Phase 3
Ganciclovir	0.25251	0	-0.130363	1.78144	DNA polymerase inhibitor	/	Launched
Ofloxacin	0.252441	0	-0.093642	-17.0574	bacterial DNA gyrase inhibitor	TOP2A	Launched
Diazoxide	0.251098	0	-0.11291	-35.0458	potassium channel activator	ATP1A1, CA1, CA2, KCNJ11, KCNJ8, KCNMA1, SLC12A3	Launched
Diclofenamide	0.250168	-0.188415	-0.115097	1.839	carbonic anhydrase inhibitor	CA1, CA12, CA2, CA4, CA7	Launched
Lovastatin	0.249744	0	-0.179026	0.845118	HMGCR inhibitor	HDAC2, HMGCR, ITGAL, NR1I2	Launched
Etomidate	0.24736	0	-0.0572109	-16.5473	GABA receptor modulator	ADRA2B, GABRA1, GABRA2, GABRA3, GABRA4, GABRA5, GABRA6, GABRB1, GABRB2, GABRB3, GABRD, GABRE, GABRG1, GABRG2, GABRG3, GABRP, GABRQ	Launched
Guanadrel	0.246618	-0.17286	-0.0382559	-9.46666	adrenergic inhibitor	SLC6A2	Launched
Suxibuzone	0.245707	0	0.00351523	-34.892	cyclooxygenase inhibitor	/	Launched
Flunarizine	0.242398	0	-0.0496804	-18.2952	calcium channel blocker	CACNA1G, CACNA1H, CACNA1I, CALM1, HRH1	Launched
Maprotiline	0.241138	-0.230385	0.0374035	-33.2522	norepinephrine reputake inhibitor, tricyclic antidepressant	ADRA1A, ADRA1B, ADRA1D, ADRA2A, ADRA2B, ADRA2C, CHRM1, CHRM2, CHRM3, CHRM4, CHRM5, DRD2, HRH1, HTR2A, HTR2C, HTR7, SLC6A2	Launched
Tocainide	0.238796	-0.20581	-0.132857	3.60367	sodium channel blocker	SCN5A	Launched
Etilefrine	0.238362	0	-0.0840393	-16.5884	adrenergic receptor agonist	ADRA1A, ADRB1	Launched
Molindone	0.23538	0	-0.140318	-2.4133	dopamine receptor antagonist	CHRM1, DRD2, HRH1, HTR1A, HTR2A	Launched
Trimethobenzamide	0.233102	-0.207185	-0.0250818	-7.62289	histamine receptor antagonist	DRD2	Launched
Metixene	0.232159	0	-0.0220955	-29.3555	acetylcholine receptor antagonist	CHRM1, CHRM2, CHRM3, CHRM4, CHRM5	Launched
Propafenone	0.228742	-0.21018	-0.000523275	-10.5727	antiarrhythmic	ADRB1, ADRB2, KCNA5, KCNH2, SCN5A	Launched
Iohexol	0.228336	0	-0.0558318	-18.4534	radiopaque medium	/	Launched
Pyrantel	0.228283	0	-0.0960662	-36.4313	nicotinic receptor agonist	/	Launched
Thiethylperazine	0.219945	-0.21976	-0.00901761	-7.96763	dopamine receptor antagonist	DRD1, DRD2, DRD4	Launched
Paromomycin	0.219028	-0.188095	-0.117882	-3.16167	bacterial 30S ribosomal subunit inhibitor	/	Launched
Chlorhexidine	0.218694	0	-0.0544503	-34.6325	membrane integrity inhibitor	/	Launched
Sulfamethoxazole	0.217251	0	-0.0507621	-20.7424	PABA antagonist	/	Launched
Nimodipine	0.215234	-0.190725	-0.0957611	-2.81787	calcium channel blocker	AHR, CACNA1C, CACNA1D, CACNA1F, CACNA1S, CACNB1, CACNB2, CACNB3, CACNB4, CFTR, NR3C2	Launched
Etofylline	0.210361	-0.19804	-0.00575347	-19.18	adenosine receptor antagonist	ADORA1	Launched
Sulfadoxine	0.208151	0	-0.119643	-15.4656	dihydropteroate synthase inhibitor	/	Launched
Verteporfin	0.208047	0	-0.13	-2.77626	photosensitizing agent	/	Launched
Metoclopramide	0.207471	0	-0.146439	-9.80579	dopamine receptor antagonist, serotonin receptor antagonist	CHRM1, DRD2, HTR3A, HTR3B, HTR4	Launched
Domperidone	0.206606	-0.169255	-0.121221	-6.90933	dopamine receptor antagonist	DRD2, DRD3	Launched
Desipramine	0.205444	0	-0.0579953	-29.9441	tricyclic antidepressant	ADRA1A, ADRA1B, ADRA1D, ADRA2A, ADRA2B, ADRA2C, ADRB1, ADRB2, CHRM1, CHRM2, CHRM3, CHRM4, CHRM5, DRD2, HRH1, HTR1A, HTR2A, HTR2C, SLC6A2, SLC6A4, SMPD1	Launched
Azaperone	0.20104	-0.213335	3.23e-05	-19.5602	dopamine receptor antagonist	DRD2, DRD3	Launched
Hydrocortisone	0.199669	-0.19652	-0.116895	-3.24176	glucocorticoid receptor agonist	/	Launched
Moracizine	0.199548	-0.194115	-0.154531	3.04658	sodium channel blocker	SCN5A	Launched
Dinoprost	0.192383	-0.2506	-0.0551297	4.03589	prostacyclin analog	PTGDR, PTGDR2, PTGER1, PTGER2, PTGER3, PTGER4, PTGFR, PTGIR, TBXA2R	Launched
Vigabatrin	0.187403	0	-0.12137	-20.0688	GABA aminotransferase inhibitor	ABAT, GABBR1, SLC32A1	Launched
Fenofibrate	0.185035	0	-0.0335116	-30.8754	PPAR receptor agonist	MMP25, PPARA	Launched
Flucytosine	0.184349	-0.19852	-0.0881574	-15.104	other antifungal	DNMT1	Launched
Thiamphenicol	0.182806	0	-0.22022	-7.95026	bacterial 50S ribosomal subunit inhibitor	/	Launched
Ketorolac	0.182352	0	-0.143974	-5.57666	cyclooxygenase inhibitor	PTGS1, PTGS2	Launched
Levocabastine	0.182277	0	-0.166061	-5.158	histamine receptor antagonist	HRH1, NTSR2	Launched
Sulfamethizole	0.182265	0	-0.048665	-23.5732	bacterial antifolate	/	Launched
Methylergometrine	0.175184	-0.19992	-0.123152	-19.0876	dopamine receptor antagonist, serotonin receptor antagonist	DRD1, HTR1E, HTR1F, HTR2A, HTR2B, HTR2C	Launched
Gemfibrozil	0.174022	-0.20646	-0.139885	-3.58142	lipoprotein lipase activator	LPL, PPARA, SLCO1B1, SLCO1B3, SLCO2B1	Launched
Diphenylpyraline	0.173356	-0.21918	-0.0805618	-3.10875	dopamine uptake inhibitor	HRH1, SLC6A3	Launched
Isoxsuprine	0.172828	-0.20538	-0.102707	-14.1651	adrenergic receptor agonist	ADRB2	Launched
Minocycline	0.172674	-0.204775	-0.121234	-9.63037	bacterial 30S ribosomal subunit inhibitor	ALOX5, CASP1, CASP3, CYCS, IL1B, MMP9, VEGFA	Launched
Sulfaphenazole	0.169965	0	-0.197569	-12.3462	dihydropteroate synthetase inhibitor	DHPS	Launched
Dydrogesterone	0.1696	-0.21163	-0.165524	2.17461	progesterone receptor agonist	PGR	Launched
Lisinopril	0.169383	0	-0.0900206	-23.4874	angiotensin converting enzyme inhibitor	ACE, ACE2	Launched
Iodixanol	0.169296	-0.207755	-0.142656	-2.92752	radiopaque medium	/	Launched
Altretamine	0.16922	-0.22886	-0.148829	0.593664	DNA synthesis inhibitor	/	Launched
Dihydroergotamine	0.168251	-0.22177	-0.0274835	-11.8767	serotonin receptor agonist	ADRA2A, DRD2, HTR1B, HTR1D, HTR1E, HTR1F, HTR2B, HTR7	Launched
Imatinib	0.165536	-0.65989	0.0304805	-2482.16	Bcr-Abl kinase inhibitor, KIT inhibitor, PDGFR tyrosine kinase receptor inhibitor	ABL1, CSF1R, DDR1, KIT, NTRK1, PDGFRA, PDGFRB, RET	Launched
Digoxin	0.16485	0	-0.0290321	-140.904	ATPase inhibitor	ATP1A1	Launched
Cefaclor	0.164091	-0.21058	-0.0943482	-13.8426	bacterial cell wall synthesis inhibitor	/	Launched
Riluzole	0.163674	0	-0.194415	-7.93035	glutamate inhibitor	KCNK10, KCNK2, KCNK4, KCNN4, SCN10A, SCN11A, SCN1A, SCN2A, SCN3A, SCN4A, SCN5A, SCN7A, SCN8A, SCN9A, SLC7A11	Launched
Galantamine	0.16317	-0.21361	-0.158692	0.292533	acetylcholinesterase inhibitor	ACHE, BCHE, CHRNA1, CHRNA10, CHRNA2, CHRNA3, CHRNA4, CHRNA5, CHRNA6, CHRNA7, CHRNA9, CHRNB1, CHRNB2, CHRNB3, CHRNB4, CHRND, CHRNE, CHRNG	Launched
Sulfaquinoxaline	0.157748	-0.196075	-0.149048	-2.80332	vitamin K antagonist	/	Launched
Trihexyphenidyl	0.157439	0	-0.0929244	-27.3145	acetylcholine receptor antagonist	CHRM1, CHRM2, CHRM3, CHRM4, CHRM5	Launched
Cyproterone	0.15498	-0.221375	0.0183036	-37.2642	androgen receptor antagonist	AR	Launched
Podophyllotoxin	0.151909	0	-0.0396576	-34.9751	microtubule inhibitor, tubulin polymerization inhibitor	IGF1R, TOP2A, TUBA4A, TUBB	Launched
Ethionamide	0.151872	0	-0.171522	-10.3961	mycolic synthesis inhibitor	/	Launched
Carteolol	0.150231	-0.225025	0.0112778	-33.2586	adrenergic receptor antagonist	ADRB1, ADRB2	Launched
Saquinavir	0.149716	-0.215865	-0.0963664	-17.2325	HIV protease inhibitor	CYP3A4	Launched
Antazoline	0.149396	-0.228345	-0.0479786	-12.8806	antihistamine	HRH1	Launched
Loracarbef	0.148483	0	-0.185927	-6.76035	bacterial cell wall synthesis inhibitor	/	Launched
Iobenguane	0.148425	0	-0.177329	-24.6874	antineoplastic agent	/	Launched
Piperidolate	0.143256	-0.228315	-0.123122	-4.1654	acetylcholine receptor antagonist	CHRM1	Launched
Acebutolol	0.141077	-0.21781	-0.113285	-21.4417	adrenergic receptor antagonist	ADRB1, ADRB2	Launched
Colforsin	0.141046	-0.23464	-0.14164	-0.761651	adenylyl cyclase activator	ADCY2, ADCY5	Phase 2
Cefuroxime	0.137486	-0.21982	-0.0954459	-18.8374	bacterial cell wall synthesis inhibitor	/	Launched
Nadolol	0.136581	0	-0.0428074	-32.1792	adrenergic receptor antagonist	ADRB1, ADRB2, ADRB3	Launched
Nafcillin	0.13417	0	-0.0176042	-47.661	bacterial cell wall synthesis inhibitor	CYP1A2, CYP3A4, SLC22A6	Launched
Clonidine	0.132543	-0.24271	-0.148694	0.0450412	adrenergic receptor agonist	ADRA1A, ADRA1B, ADRA1D, ADRA2A, ADRA2B, ADRA2C	Launched
Viomycin	0.131477	-0.233985	-0.0461192	-13.1031	protein synthesis inhibitor	/	Launched
Griseofulvin	0.128751	0	-0.185128	-13.3113	tubulin polymerization inhibitor	KRT12	Launched
Xylometazoline	0.128575	-0.23307	-0.164749	-3.13057	adrenergic receptor agonist	ADRA1A, ADRA1B, ADRA1D, ADRA2A, ADRA2B, ADRA2C	Launched
Cantharidin	0.121491	0	-0.0115222	-46.5045	protein phosphatase inhibitor	/	Launched
Streptomycin	0.121184	-0.22871	-0.157899	-9.29745	bacterial 30S ribosomal subunit inhibitor	/	Launched
Tyloxapol	0.111266	-0.23162	-0.151433	-17.4375	NFkB pathway inhibitor	LPL, NFKB2	Launched
Ciprofloxacin	0.11048	-0.247245	-0.0688213	-11.2576	bacterial DNA gyrase inhibitor	TOP2A	Launched
Dicoumarol	0.110152	-0.22036	-0.181362	-0.801324	NADPH inhibitor	CRYZ, NQO1, VKORC1	Launched
Nizatidine	0.108988	-0.23381	-0.121008	-17.6398	histamine receptor antagonist	HRH2	Launched
Finasteride	0.108763	-0.231715	-0.154902	-21.2217	5 alpha reductase inhibitor	AKR1D1, SRD5A1, SRD5A2	Launched
Timolol	0.108597	-0.204055	-0.0752254	-26.7943	adrenergic receptor antagonist	ADRB1, ADRB2	Launched
Fluvastatin	0.108461	-0.241985	-0.176134	-2.13902	HMGCR inhibitor	HMGCR	Launched
Levomepromazine	0.106939	-0.235985	-0.138789	-7.98001	dopamine receptor antagonist	ADRA1A, ADRA1B, ADRA1D, ADRA2A, ADRA2B, ADRA2C, CHRM1, CHRM2, CHRM3, CHRM4, CHRM5, DRD1, DRD2, DRD3, DRD4, DRD5, HRH1, HTR2A, HTR2C	Launched
Enalapril	0.106788	-0.23741	-0.168339	-5.77622	angiotensin converting enzyme inhibitor	ACE	Launched
Terguride	0.10483	-0.23344	-0.13887	-23.1974	dopamine receptor agonist, serotonin receptor antagonist	ADRA1A, ADRA2A, ADRA2B, ADRA2C, DRD2, DRD3, DRD4, HTR1A, HTR1B, HTR1D, HTR2A, HTR2B, HTR2C	Launched
Clorsulon	0.098423	-0.24965	-0.0739928	-13.919	glycolysis inhibitor	/	Launched
Hydroxyzine	0.0967648	-0.205865	-0.169496	-10.5609	antihistamine	HRH1	Launched
Dihydroergocristine	0.0938819	-0.236325	-0.158984	-17.3549	adrenergic receptor antagonist, prolactin inhibitor	ADRA1A, ADRB1, DRD1, DRD2, DRD3, DRD4, DRD5, HTR1A, HTR2A, HTR3A, HTR4, HTR5A, HTR6, HTR7	Launched
Primidone	0.0930407	-0.23838	-0.123482	-21.3397	GABA receptor antagonist	CHRNA4, CHRNA7, GABRA1, GABRA2, GABRA3, GABRA4, GABRA5, GABRA6, GABRB1, GABRB2, GABRB3, GABRD, GABRE, GABRG1, GABRG2, GABRG3, GABRP, GABRQ, GRIA2, GRIK2, SCN10A, SCN11A, SCN1A, SCN2A, SCN3A, SCN4A, SCN5A, SCN7A, SCN8A, SCN9A	Launched
Phensuximide	0.0888776	-0.230865	-0.169771	-16.288	succinimide antiepileptic	CACNA1G, CACNA1H, CACNA1I	Launched
Pheniramine	0.0876981	-0.24977	-0.0850516	-15.5133	histamine receptor antagonist	HRH1	Launched
Bisacodyl	0.0865824	0	-0.186205	-30.4972	laxative	/	Launched
Fulvestrant	0.0781713	-0.243835	-0.164987	-29.1946	estrogen receptor antagonist	ESR1, ESR2, GPER1	Launched
Nalbuphine	0.0773329	-0.246335	-0.079118	-21.7445	opioid receptor agonist, opioid receptor antagonist	OPRD1, OPRK1, OPRM1	Launched
Lansoprazole	0.077229	-0.242335	-0.175459	-14.9142	ATPase inhibitor	ATP4A, ATP4B	Launched
Hydroflumethiazide	0.0761793	-0.24507	-0.158263	-21.204	sodium/potassium/chloride transporter inhibitor	ATP1A1, CA1, CA12, CA2, CA4, CA9, KCNMA1, SLC12A1, SLC12A3	Launched
Ambroxol	0.0746227	-0.245775	-0.166661	-17.9969	sodium channel blocker	CYP3A4	Launched
Benzamil	0.0690831	-0.26565	-0.0202176	-32.7613	sodium channel blocker	ASIC1, PKD2L1, SCNN1A, SCNN1B, SCNN1D, SCNN1G, SLC8A1	Phase 2
Nicardipine	0.0668827	-0.25496	-0.168901	-8.90693	calcium channel blocker	ADORA3, ADRA1A, ADRA1B, ADRA1D, CACNA1C, CACNA1D, CACNA2D1, CACNB2, CALM1, CHRM1, CHRM2, CHRM3, CHRM4, CHRM5, PDE1A, PDE1B	Launched
Moroxydine	0.061925	-0.23938	-0.186301	-9.4138	antiviral	/	Launched
Phenelzine	0.0617267	-0.242815	-0.184207	-14.9489	monoamine oxidase inhibitor	ABAT, AOC3, GAD2, GPT, GPT2, MAOA, MAOB, SLC6A2, SLC6A3, SLC6A4	Launched
Proguanil	0.061292	0	-0.276865	-13.4633	dihydrofolate reductase inhibitor	DHFR	Launched
Clofazimine	0.0590576	-0.2549	-0.148696	-32.9135	GK0582 inhibitor	/	Launched
Quinethazone	0.0589892	0	-0.187631	-21.7983	thiazide diuretic	CA1, CA2, SLC12A1, SLC12A2, SLC12A3	Launched
Mifepristone	0.0587207	-0.257255	-0.0603681	-30.7759	glucocorticoid receptor antagonist, progesterone receptor antagonist	AR, NR1I2, NR3C1, PGR	Launched
Cefotaxime	0.0464635	-0.26296	-0.154331	-28.8021	bacterial cell wall synthesis inhibitor	/	Launched
Indapamide	0.0423351	-0.241915	-0.215269	-6.75101	thiazide diuretic	KCNE1, KCNQ1, SLC12A3	Launched
Tiletamine	0.0412823	-0.271035	-0.159956	-26.6249	glutamate receptor antagonist	/	Launched
Hyoscyamine	0.0412667	-0.267485	-0.184227	-34.067	acetylcholine receptor antagonist	CHRM1, CHRM2, CHRM3, CHRM4	Launched
Levopropoxyphene	0.0389648	-0.2717	-0.169286	-27.1454	antitussive	OPRD1, OPRK1, OPRM1	Launched
Tolnaftate	0.0386726	-0.271805	-0.0820968	-34.9694	fungal squalene epoxidase inhibitor	/	Launched
Isocarboxazid	0.0354917	-0.273495	-0.174767	-19.9255	monoamine oxidase inhibitor	MAOA, MAOB	Launched
Mexiletine	0.0342374	-0.251925	-0.205789	-17.7021	sodium channel blocker	AHR, SCN4A, SCN5A	Launched
Mecamylamine	0.0322249	-0.244565	-0.210639	-26.5366	acetylcholine receptor antagonist	CHRNA1, CHRNA2, CHRNA3, CHRNA4, CHRNA6, CHRNA7	Launched
Proxymetacaine	0.0299672	-0.278335	-0.177658	-25.8684	sodium channel blocker	SCN10A, SCN5A	Launched
Articaine	0.0291689	-0.22475	-0.229536	-11.3121	local anesthetic	/	Launched
Dicloxacillin	0.0217538	-0.27545	-0.217039	-22.4199	bacterial cell wall synthesis inhibitor	/	Launched
Hydrochlorothiazide	0.0178461	-0.302025	-0.20542	-21.8287	thiazide diuretic	CA1, CA12, CA2, CA4, CA9, KCNMA1, SLC12A3	Launched
Ouabain	0.0103872	-0.32646	-0.21309	-36.1467	ATPase inhibitor	ATP1A1	Launched
Alvespimycin	0.00305081	-0.35847	-0.304383	-164.711	HSP inhibitor	HSP90AA1	Phase 2
Tanespimycin	1.96e-05	-0.38786	-0.380541	-234.495	HSP inhibitor	HSP90AA1	Phase 3
